# Supplementary material for: 3‐HKA Promotes Vascular Remodeling After Stroke by Modulating the Activation of A1/A2 Reactive Astrocytes
Source: Adv Sci (Weinh). 2025 Jan 24;12(11):2412667. doi: 10.1002/advs.202412667 (PMC11923925; doi:10.1002/advs.202412667)
Supplement: Supplementary file 2 — Supporting Information [file ADVS-12-2412667-s002.xlsx]

## Sheet: Figure1a
	Figure 1a	Metabolite	P_value	FDR	VIP_pred_OPLS-DA	VIP_PLS-DA	FC(AIS/Control)	Log2FC(AIS/Control)	Library ID	M/Z	Formula	AIS_mean	AIS_SD	control_mean	control_SD
		N-formylanthranilic acid	9.732e-13	1.304e-10	5.737	6.3444	2.4859	1.3138	HMDB0004089	164.035	C8H7NO3	8.022	2.751	3.227	2.172
		Indoleacetic acid	3.415e-10	5.776e-09	4.6085	4.0227	0.4223	-1.2437	HMDB0000197;PW_C000128	220.034	C10H9NO2	1.878	1.308	4.447	1.91
		3-Hydroxy-kynurenamine	1.584e-11	6.771e-10	4.5765	5.9738	0.274	-1.8678	HMDB0060281	225.088	C9H12N2O2	1.372	1.337	5.008	2.739
		Acetyl-N-formyl-5-methoxykynurenamine	1.636e-06	9.092e-06	4.5293	5.1575	2.7048	1.4355	PW_C002112;HMDB0004259	245.093	C13H16N2O4	5.553	3.478	2.053	2.246
		Astromicin	1.253e-11	5.89e-10	4.1457	3.6692	0.5423	-0.8828	HMDB0248678	370.243	C17H35N5O6	2.616	0.3178	4.824	1.859
		D-TYROSINE	7.752e-11	1.898e-09	4.1155	3.6371	0.2785	-1.8443	HMDB0250803	182.081	C9H11NO3	0.8703	0.6074	3.125	1.916
		D-Leucic acid	2.811e-10	5.007e-09	4.0442	3.5245	0.5862	-0.7705	LMFA01050402;HMDB0000624	282.191	C6H12O3	2.98	0.3369	5.084	1.942
		Cabergoline	3.036e-12	2.865e-10	3.9917	3.5108	0.7108	-0.4925	HMDB0014393	416.285	C26H37N5O2	4.894	0.09959	6.885	1.639
		PE(20:2(11Z,14Z)/18:0)	4.489e-09	4.669e-08	3.9815	3.5377	0.4831	-1.0496	HMDB0009288;PW_C005336;LMGP02010882	792.554	C43H82NO8P	2.05	0.3363	4.243	2.228
		4-Deoxypyridoxine	4.282e-07	2.685e-06	3.8928	3.5849	1.7207	0.783	HMDB0246408	154.086	C8H11NO2	6.098	1.758	3.544	2.414
		Kynurenine	7.072e-10	1.02e-08	3.8456	4.1501	2.2317	1.1581	HMDB0000684;MJDBOTE0001164	209.092	C10H12N2O3	4.267	1.535	1.912	1.446
		O-Adipoylcarnitine	8.024e-18	9.432e-15	3.7965	3.2569	1.5762	0.6565	LMFA07070087;HMDB0061677	290.16	C13H23NO6	4.27	0.3695	2.709	0.8542
		2-Dodecylbenzenesulfonic acid	2.893e-11	1.038e-09	3.7634	3.3441	0.7406	-0.4332	HMDB0031031	344.228	C18H30O3S	5.259	0.1513	7.101	1.61
		PE(20:4(8Z,11Z,14Z,17Z)/20:1(11Z))	3.084e-06	1.626e-05	3.7226	3.1471	1.7197	0.7822	HMDB0009428;PW_C005476	838.558	C45H80NO8P	5.343	1.903	3.107	2.087
		N-[2-[5-[[3-(2-Aminoethyl)-1H-indol-5-yl]-methoxymethoxy]-1H-indol-3-yl]ethyl]-N-propan-2-ylpropan-2-amine	4.155e-13	7.514e-11	3.6979	3.2213	0.7373	-0.4397	HMDB0260429	504.338	C28H38N4O2	4.633	0.2043	6.284	1.271
		Indole-3-acetic acid	3.773e-10	6.247e-09	3.6577	4.474	0.4621	-1.1137	HMDB0000197;HMDB0302181	210.033	C10H9NO2	1.766	1.085	3.822	1.502
		N-Acetylserotonin	6.374e-07	3.833e-06	3.6528	3.8452	2.4655	1.3019	PW_C000956;HMDB0001238	437.216	C12H14N2O2	4.036	2.576	1.637	0.5237
		5-L-Glutamyl-taurine	2.499e-06	1.35e-05	3.6512	3.191	2.3477	1.2312	PW_C002088;HMDB0004195	219.043	C7H14N2O6S	3.747	1.646	1.596	2.17
		Hydroxyprolyl-Methionine	3.43e-09	3.854e-08	3.6217	3.1644	0.496	-1.0116	HMDB0028869	245.096	C10H18N2O4S	1.778	0.7123	3.585	1.655
		Diaziquone	3.412e-12	2.865e-10	3.5025	3.0905	0.6741	-0.569	HMDB0251150	183.078	C16H20N4O6	3.194	0.1299	4.738	1.269
		2-Aminobenzamide	3.87e-13	7.514e-11	3.443	2.8869	1.4663	0.5522	HMDB0033947	169.097	C7H8N2O	4.302	0.602	2.934	0.8146
		2-((3-Aminopropyl)amino)ethanethiol	2.634e-10	4.727e-09	3.3964	2.9918	0.6954	-0.5241	HMDB0259903	286.212	C5H14N2S	3.498	0.2708	5.03	1.405
		Butyric acid	8.614e-08	6.151e-07	3.3827	3.684	0.5964	-0.7456	PW_C000028;LMFA01010004;HMDB0000039	175.098	C4H8O2	2.595	1.079	4.351	1.597
		Morpholine	6.794e-12	4.095e-10	3.3253	2.9192	0.66	-0.5995	HMDB0031581	88.0757	C4H9NO	2.719	0.3656	4.12	1.104
		Allysine	1.714e-07	1.189e-06	3.3117	2.762	1.5789	0.6589	HMDB0001263;HMDB0303320;PW_C000976	187.108	C6H11NO3	4.364	1.315	2.764	1.144
		Arecaidine	8.871e-13	1.303e-10	3.3032	2.7617	1.4794	0.565	HMDB0030352	124.076	C7H11NO2	3.919	0.6613	2.649	0.6716
		Cis-and trans-Ethyl 2,4-dimethyl-1,3-dioxolane-2-acetate	1.513e-08	1.303e-07	3.2637	2.9419	0.6699	-0.578	-	221.138	C9H16O4	3.151	0.4669	4.704	1.584
		Cholylcitrulline	9.983e-13	1.304e-10	3.2298	2.7945	0.7867	-0.3461	HMDB0242383	548.364	C30H51N3O7	4.64	0.2279	5.898	0.973
		3-Hydroxyhexanoylcarnitine	7.658e-13	1.2e-10	3.1976	2.8014	1.3527	0.4358	HMDB0013131;HMDB0061630	276.18	C13H25NO5	4.832	0.1771	3.572	0.9817
		Cyclopentanone	6.285e-06	3.111e-05	3.1723	2.6308	1.3611	0.4448	HMDB0031407	126.091	C5H8O	6.189	1.306	4.547	1.747
		Acetoin	3.859e-10	6.345e-09	3.1721	2.8265	0.7856	-0.3481	HMDB0003243	177.112	C4H8O2	4.984	0.2536	6.344	1.259
		Juvenate	1.861e-07	1.276e-06	3.1227	3.3603	0.6302	-0.6661	HMDB0253743	303.135	C16H26O3	2.493	1.07	3.956	1.228
		(2S)-2-Amino-3-[4-[(2S)-2-amino-3-(1H-indol-3-yl)propanoyl]oxyphenyl]propanoic acid	1.837e-13	4.319e-11	3.1126	2.6599	1.2714	0.3464	HMDB0258058	409.187	C20H21N3O4	5.364	0.2096	4.219	0.8442
		5-Aminoimidazole-4-Carboxamide	3.902e-12	3.164e-10	3.1023	2.727	1.3871	0.4721	HMDB0003192;PW_C001801	126.055	C4H6N4O	4.311	0.01795	3.108	0.9994
		3-Hydroxyhept-4-enoylcarnitine	1.77e-07	1.224e-06	3.1009	2.5764	1.3864	0.4713	HMDB0241685	252.159	C14H25NO5	4.905	0.8538	3.538	1.291
		Naldemedine	1.451e-06	8.201e-06	3.0911	2.6994	1.5657	0.6468	HMDB0255430	603.28	C32H34N4O6	4.099	1.193	2.618	1.358
		Pentaethylene glycol	7.37e-11	1.84e-09	3.073	2.7296	0.8435	-0.2455	HMDB0256256	239.149	C10H22O6	6.701	0.1511	7.944	1.11
		Fructosamine	1.926e-06	1.055e-05	3.0714	2.7638	2.1323	1.0924	HMDB0002030	162.076	C6H13NO5	3.207	1.36	1.504	1.618
		GPCho(22:5/15:0)	1.077e-05	5.085e-05	3.0531	2.9284	0.4556	-1.1342	HMDB0008658;HMDB0008691	794.565	C45H80NO8P	1.425	1.008	3.128	2.172
		2-Ethylsuberic acid	2.421e-11	9.485e-10	2.9787	2.6047	1.3246	0.4056	HMDB0059708	203.128	C10H18O4	4.579	0.03402	3.457	0.9801
		2-Hydroxyhept-5-enoylcarnitine	1.151e-11	5.875e-10	2.9584	2.5573	1.2636	0.3375	HMDB0241687	252.159	C14H25NO5	5.172	0.01568	4.093	0.9235
		METALDEHYDE	7.151e-11	1.808e-09	2.9535	2.6396	0.7582	-0.3993	HMDB0254499	221.074	C8H16O4	3.684	0.3486	4.859	0.9814
		2,4-Dimethylpimelic acid	5.341e-10	8.049e-09	2.9479	2.6263	0.767	-0.3827	HMDB0059760	221.138	C9H16O4	3.881	0.2052	5.06	1.107
		Stizolamine	1.108e-11	5.788e-10	2.9457	2.5818	1.3813	0.466	HMDB0302288	180.088	C7H11N5O2	3.952	0.08313	2.861	0.9281
		Triethylene glycol	4.858e-10	7.416e-09	2.9298	2.633	0.801	-0.3201	HMDB0259193	151.096	C6H14O4	4.751	0.2912	5.931	1.08
		Glycyl-Glutamate	2.567e-09	3.048e-08	2.9223	2.5679	1.282	0.3584	HMDB0028840	203.067	C7H12N2O5	5.36	0.3517	4.181	1.123
		4-Acetamidoantipyrine	1.025e-08	9.266e-08	2.8883	2.4986	1.3211	0.4017	HMDB0246326	246.124	C13H15N3O2	4.851	0.3557	3.672	1.184
		4-hydroxysphinganine	5.52e-11	1.545e-09	2.8816	2.4603	1.261	0.3346	HMDB0304183;LMSP01030001	356.254	C18H39NO3	4.943	0.01968	3.92	0.9161
		S-(2-Hydroxyethyl)glutathione	4.127e-05	0.0001702	2.8075	2.6513	1.87	0.903	HMDB0062525	316.096	C12H21N3O7S	3.394	1.46	1.815	1.812
		Glycyl-D-proline	0.0002101	0.0007382	2.801	2.5452	1.3795	0.4641	HMDB0252876	205.118	C7H12N2O3	5.162	1.448	3.742	1.84
		1-Hydroxy-2,2,5,5-tetramethyl-2,5-dihydro-1h-pyrrole-3-carboxamide	3.564e-11	1.148e-09	2.7756	2.3633	1.1822	0.2415	HMDB0243893	185.128	C9H16N2O2	6.145	0.1748	5.198	0.8128
		L-DOPA n-Butyl Ester	8.183e-12	4.474e-10	2.7631	2.3994	1.2245	0.2922	HMDB0253881	236.128	C13H19NO4	5.155	0.01478	4.21	0.8011
		Carmofur	6.768e-06	3.336e-05	2.7617	2.6738	0.7329	-0.4483	HMDB0249685	321.131	C11H16FN3O3	3.938	0.8519	5.373	1.768
		Glutamylaspartic acid	1.823e-10	3.602e-09	2.7493	2.3502	1.2398	0.3101	HMDB0028815	263.088	C9H14N2O7	4.943	0.2455	3.987	0.841
		Ephedrine	2.293e-08	1.859e-07	2.7443	2.4027	1.4892	0.5745	HMDB0015451	166.123	C10H15NO	3.446	0.6393	2.314	0.9951
		Arg-Thr-Lys-Arg	3.138e-12	2.865e-10	2.7394	2.3337	0.8369	-0.2569	HMDB0304796	592.39	C22H45N11O6	4.588	0.2381	5.482	0.685
		N-Acetylmannosamine	1.783e-10	3.552e-09	2.7193	2.2997	1.2468	0.3182	HMDB0001129;PW_C000883	204.087	C8H15NO6	4.748	0.2668	3.808	0.817
		Osmundalactone	2.544e-09	3.036e-08	2.7055	2.2577	1.2519	0.3241	HMDB0031303	170.081	C6H8O3	4.82	0.6482	3.85	0.637
		Pro-Pro-Phe	2.929e-12	2.865e-10	2.6828	2.3257	1.2308	0.2996	HMDB0304811	360.19	C19H25N3O4	4.688	0.08528	3.809	0.7182
		MG(18:2(9Z,12Z)/0:0/0:0)[rac]	4.946e-11	1.436e-09	2.654	2.256	1.1984	0.2611	HMDB0242115;LMGL01010006	355.284	C21H38O4	5.189	0.02371	4.33	0.7659
		2,3,4,5-Tetrahydro-2-pyridinecarboxylic acid	7.433e-11	1.84e-09	2.6485	2.2533	1.2335	0.3028	HMDB0012130	169.097	C6H9NO2	4.685	0.3183	3.798	0.7133
		3-Hydroxy-6,8-dimethoxy-7(11)-eremophilen-12,8-olide	3.601e-07	2.307e-06	2.6433	2.4293	0.7241	-0.4657	HMDB0040756	328.213	C17H26O5	2.982	0.5506	4.118	1.237
		Epsilon-caprolactam	1.793e-11	7.395e-10	2.5938	2.2726	1.1486	0.1999	HMDB0062769	227.175	C6H11NO	6.564	0.037	5.715	0.7354
		Fenvalerate	1.792e-13	4.319e-11	2.5791	2.257	1.2122	0.2776	HMDB0031791	384.115	C25H22ClNO3	4.598	0.1048	3.793	0.6049
		N'-[(4-Oxo-4H-chromen-3-yl)methylene]nicotinohydrazide	9.708e-05	0.0003699	2.5454	2.3616	1.9694	0.9778	HMDB0258486	338.051	C16H11N3O3	2.771	1.319	1.407	1.673
		1-Acetamidocyclopentanecarboxylic acid	3.784e-05	0.0001583	2.5398	2.1931	1.2734	0.3487	-	172.097	C8H13NO3	5.817	1.193	4.568	1.376
		3-Methyl-2-butenal	1.061e-05	5.018e-05	2.4627	2.0914	1.2302	0.2989	HMDB0012157	126.091	C5H8O	5.719	0.9227	4.649	1.124
		Zeatin	2.649e-12	2.831e-10	2.4425	2.0735	1.1702	0.2268	HMDB0012204;MJDBZSJ0000114	220.118	C10H13N5O	4.882	0.1074	4.172	0.5702
		5-Hydroxyvalproic acid	3.919e-05	0.0001625	2.44	3.0488	0.7452	-0.4243	HMDB0013898;PW_C008640	159.103	C8H16O3	3.398	0.8431	4.56	1.531
		CEFIXIME TRIHYDRATE	6.201e-06	3.082e-05	2.4357	2.174	1.8195	0.8635	HMDB0014809	454.048	C16H15N5O7S2	2.469	1.046	1.357	0.9911
		Abscisic alcohol	5.813e-10	8.649e-09	2.4355	2.1297	0.8019	-0.3185	HMDB0039635	249.15	C15H22O3	3.316	0.3656	4.135	0.6673
		Hexadecyl Acetyl Glycerol	2.183e-10	4.172e-09	2.4262	2.049	1.1727	0.2298	-	359.316	C21H42O4	4.883	0.02366	4.164	0.671
		2-amino-3,7-dideoxy-D-threo-hept-6-ulosonate	4.893e-12	3.383e-10	2.3967	2.0896	0.8559	-0.2245	HMDB0304057	205.09	C7H13NO5	4.217	0.01647	4.927	0.593
		2-n-Propylthiazolidine-4-carboxylic acid	1.297e-10	2.747e-09	2.3882	2.0175	1.1576	0.2111	HMDB0245245	176.074	C7H13NO2S	5.258	0.1743	4.542	0.6265
		Dmap-ethyl-paf	5.586e-11	1.545e-09	2.3871	1.9837	0.8658	-0.2079	HMDB0251534	636.416	C30H57N2O6P	4.356	0.2742	5.031	0.5156
		Testosterone glucuronide	7.899e-12	4.448e-10	2.3718	2.0353	1.188	0.2485	LMST05010012;HMDB0003193;PW_C001802;HMDB0258856	465.245	C25H36O8	4.481	0.2332	3.772	0.5371
		N-Methylisoleucine	5.368e-09	5.439e-08	2.3717	2.1326	1.236	0.3057	-	146.118	C7H15NO2	4.117	0.09694	3.331	0.8081
		4-Acetamido-2-aminobutanoic acid	1.331e-09	1.767e-08	2.3681	2.1648	1.3064	0.3856	HMDB0031411	125.071	C6H12N2O3	3.488	0.1664	2.67	0.787
		Imidazooxazole	4.805e-10	7.416e-09	2.3304	2.1112	1.2163	0.2825	HMDB0253423	151.061	C4H3N3O	4.301	0.1006	3.536	0.7233
		Ganglioside GT3 (d18:1/26:1(17Z))	4.59e-11	1.401e-09	2.3242	2.0094	1.124	0.1686	HMDB0012081	632.682	C89H156N4O37	6.325	0.1326	5.627	0.6026
		3-(3-Amino-3-carboxypropyl)uridine	6.779e-12	4.095e-10	2.3124	2.019	1.138	0.1865	HMDB0242130	387.151	C13H19N3O8	5.451	0.1941	4.79	0.5113
		6,7-Dihydroxy-2-dimethylaminotetralin	7.758e-06	3.761e-05	2.3123	2.0541	1.1912	0.2524	HMDB0247109	208.133	C12H17NO2	5.463	0.3728	4.586	1.17
		Aspartylglycosamine	9.364e-11	2.137e-09	2.3091	2.0303	1.1613	0.2157	HMDB0000489	318.129	C12H21N3O8	5.033	0.1777	4.334	0.6018
		3-Amino-1,4-dimethyl-5H-pyrido[4,3-b]indole	1.719e-05	7.817e-05	2.2984	1.9978	1.3024	0.3812	HMDB0029746	212.118	C13H13N3	4.109	0.7936	3.155	1.082
		Alliospiroside A	7.064e-11	1.805e-09	2.2974	1.9771	1.1723	0.2293	HMDB0303122	366.206	C38H60O12	4.675	0.2966	3.988	0.5177
		7-Aminomethyl-7-carbaguanine	1.558e-10	3.213e-09	2.2737	1.9925	1.2021	0.2656	HMDB0011690	180.088	C7H9N5O	3.962	0.0758	3.296	0.609
		Cyclopropyl-[(3S,4S)-3-(dimethylamino)-4-(hydroxymethyl)piperidin-1-yl]methanone	1.304e-11	5.895e-10	2.2676	1.9758	1.1032	0.1417	-	227.175	C12H22N2O2	6.841	0.01458	6.201	0.5503
		PA(PGJ2/14:0)	1.904e-05	8.527e-05	2.2626	1.8649	1.1936	0.2553	HMDB0262987	743.393	C37H63O10P	5.277	0.3034	4.421	1.23
		O-Desmethyl-lacosamide	0.0003946	0.001307	2.2596	1.9933	1.2754	0.3509	HMDB0060855	259.105	C12H16N2O3	5.214	1.368	4.088	1.342
		Protease-Activated Receptor-4	1.649e-08	1.405e-07	2.2164	1.8906	1.2028	0.2664	HMDB0256865	345.172	C33H46N8O7	4.222	0.3656	3.51	0.6442
		4,5-Dinitro-7,8-dithiabicyclo[4.2.0]octa-1(6),2,4-triene-2-carboxylic acid	1.844e-05	8.304e-05	2.2084	1.8437	1.2135	0.2792	HMDB0257945	308.903	C7H2N2O6S2	4.552	0.4018	3.751	1.099
		Valproic acid glucuronide	0.0002471	0.0008555	2.1899	2.8645	0.8252	-0.2772	PW_C000720;HMDB0000901	301.129	C14H24O8	4.391	0.7749	5.321	1.383
		Linonin	2.345e-09	2.871e-08	2.1812	2.1215	0.7998	-0.3223	HMDB0302538	469.189	C26H30O8	2.985	0.471	3.732	0.5236
		2-[4-[4-(4-Carbamimidoylphenyl)piperazin-1-yl]piperidin-1-yl]acetic acid	1.489e-06	8.397e-06	2.1646	1.9872	0.8149	-0.2953	HMDB0252929	328.212	C18H27N5O2	3.39	0.4054	4.16	0.8893
		Diprotin A	6.589e-11	1.72e-09	2.1602	1.8669	1.1466	0.1974	HMDB0251473	324.228	C17H31N3O4	4.599	0.02141	4.011	0.5283
		Tuliposide B	8.621e-10	1.206e-08	2.1541	1.9133	1.1664	0.2221	LMFA13010038;HMDB0303141	312.13	C11H18O9	4.352	0.07772	3.731	0.5998
		3-[[(2S)-2,4-Dihydroxy-3,3-dimethylbutanoyl]amino]propanoic acid	6.047e-12	3.849e-10	2.1316	1.8592	1.1287	0.1747	HMDB0250782	220.118	C9H17NO5	5.105	0.1041	4.523	0.4742
		Dialdehyde	1.221e-11	5.875e-10	2.1242	1.8777	1.155	0.2079	HMDB0251125	413.141	C21H24N2O4	4.308	0.1004	3.73	0.4821
		O-Toluidine	0.001351	0.003875	2.1213	1.8185	1.3109	0.3906	HMDB0041965	108.081	C7H9N	4.187	1.371	3.194	1.282
		Asp Leu	1.957e-06	1.07e-05	2.1197	1.984	1.1995	0.2624	-	247.129	C10H18N2O5	4.509	0.1638	3.759	0.9739
		Streptidine	6.615e-08	4.86e-07	2.1107	1.85	1.1722	0.2292	HMDB0258506	304.175	C8H18N6O4	4.308	0.2068	3.675	0.6817
		N-[5-(azepane-1-carbonyl)furan-2-yl]acetamide	0.006448	0.01521	2.1063	1.9049	1.2714	0.3464	-	251.139	C13H18N2O3	5.513	2.024	4.336	1.656
		3-Hydroxyvalproic acid	8.44e-05	0.0003248	2.098	2.6398	0.8117	-0.301	PW_C008641;LMFA01050494;HMDB0013899	159.103	C8H16O3	3.715	0.6513	4.577	1.199
		Arabinosylhypoxanthine	0.0004426	0.001453	2.0822	1.7722	1.2426	0.3134	HMDB0003040	559.15	C10H12N4O5	4.8	0.8734	3.863	1.417
		3h-Indole-3-propanoic acid,a-amino-	8.567e-11	1.994e-09	2.0747	1.7904	1.0876	0.1211	HMDB0246269	227.079	C11H12N2O2	6.77	0.09378	6.225	0.4833
		Alanylalanine	4.215e-08	3.271e-07	2.0705	1.8277	1.1792	0.2378	HMDB0244385;HMDB0028680;HMDB0003459	159.077	C6H12N2O3	4.028	0.2327	3.416	0.6317
		Fagomine	1.647e-06	9.133e-06	2.0244	1.8051	1.1764	0.2344	HMDB0033453	189.123	C6H13NO3	4.282	0.501	3.64	0.6146
		Ile Val	9.67e-09	8.881e-08	2.0217	1.8081	1.1711	0.2279	-	231.17	C11H22N2O3	4.148	0.1804	3.542	0.6078
		L-Tryptophan	0.002552	0.00684	2.0098	1.8566	0.7761	-0.3657	PW_C000741;HMDB0000929;MJDBOTE0000426	203.083	C11H12N2O2	4.038	1.466	5.203	1.898
		L-Theanine	5.127e-07	3.163e-06	2.004	1.7639	1.1481	0.1992	HMDB0034365	175.108	C7H14N2O3	4.705	0.2116	4.098	0.713
		(2R,2'S)-Isobuteine	0.0006875	0.002138	1.9976	2.5212	0.6213	-0.6866	HMDB0030411	242.025	C7H13NO4S	1.754	1.195	2.823	1.528
		Norvaline	5.704e-09	5.683e-08	1.9921	1.6899	1.1382	0.1868	HMDB0013716;MJDBOTE0000679	159.113	C5H11NO2	4.398	0.2657	3.864	0.4634
		Phendimetrazine	3.05e-11	1.047e-09	1.9899	1.7498	1.116	0.1583	HMDB0015519	192.138	C12H17NO	4.888	0.01384	4.38	0.4468
		Alpha-Hydroxymidazolam	4.488e-05	0.0001838	1.9817	1.7741	1.3162	0.3964	HMDB0061089	342.079	C18H13ClFN3O	3.38	0.8015	2.568	0.8852
		(S)C(S)S-S-Methylcysteine sulfoxide	5.928e-08	4.41e-07	1.9736	1.6598	1.2081	0.2727	HMDB0029432	132.012	C4H9NO3S	3.175	0.3299	2.628	0.4917
		D-THREONINE	2.735e-08	2.195e-07	1.9713	1.7094	1.169	0.2253	HMDB0250801	120.066	C4H9NO3	3.901	0.2725	3.337	0.5367
		N(5)-Acetylornithine	6.777e-09	6.556e-08	1.9702	1.7018	1.1478	0.1989	HMDB0242109	157.097	C7H14N2O3	4.077	0.2005	3.552	0.4989
		1-(3-Pyridinyl)-1,4-butanediol	0.0007703	0.002358	1.9586	1.7192	1.2257	0.2936	HMDB0062266	209.128	C9H13NO2	4.741	1.231	3.868	0.9326
		MDMA	1.207e-11	5.875e-10	1.9521	1.7	1.0859	0.1189	HMDB0254382;HMDB0041931	194.118	C11H15NO2	6.002	0.01452	5.527	0.4061
		2-Propylglutaric Acid	0.0001415	0.0005214	1.9147	2.389	0.8306	-0.2678	HMDB0060684;PW_C040548	173.082	C8H14O4	3.653	0.5678	4.398	1.085
		kynurenic acid	0.005465	0.01321	1.9141	1.7357	0.7222	-0.4695	HMDB0000715	189.17	C10H7NO3	2.807	1.769	3.887	1.569
		PE(8:0/0:0)	0.0001873	0.0006701	1.9071	2.412	0.7814	-0.3559	-	340.153	C13H28NO7P	2.67	0.7041	3.417	1.011
		Hydroquinone	1.053e-05	4.991e-05	1.9031	1.9164	1.2376	0.3075	HMDB0002434;PW_C001632;MJDBOTE0000348	152.071	C6H6O2	3.896	0.1233	3.148	1.071
		Benzylamine	0.008756	0.01981	1.898	1.7092	1.2501	0.322	HMDB0033871	108.081	C7H9N	4.888	1.766	3.91	1.407
		Statine	3.442e-09	3.854e-08	1.8912	1.6201	1.1236	0.1681	HMDB0258487	158.118	C8H17NO3	4.41	0.1699	3.925	0.4548
		L-Glutamic gamma-semialdehyde	7.169e-10	1.028e-08	1.8866	1.568	1.1075	0.1473	PW_C001415;HMDB0002104	173.092	C5H9NO3	4.504	0.1158	4.067	0.4022
		(5R)-5-Hydroxyhexanoylcarnitine	1.321e-06	7.537e-06	1.882	1.803	1.1514	0.2034	HMDB0241666	258.17	C13H25NO5	4.859	0.2172	4.22	0.7907
		2-Hydroxyacetaminophen sulfate	4.991e-05	0.0002013	1.8809	2.0365	0.7413	-0.4319	HMDB0062547	246.008	C8H9NO6S	2.37	0.6	3.197	1.114
		3-octaprenyl-4-hydroxybenzoate	4.84e-06	2.468e-05	1.869	1.5476	0.8702	-0.2006	HMDB0304144	704.514	C47H69O3-	3.734	0.3422	4.291	0.6628
		Delta9-Tetrahydrocannabinol hemisuccinate	0.007863	0.01812	1.8664	2.749	0.6506	-0.6202	HMDB0250983	395.225	C25H34O5	1.745	1.135	2.682	1.936
		Methionyl-Threonine	3.331e-06	1.733e-05	1.8611	1.6593	1.1446	0.1948	HMDB0028983	233.095	C9H18N2O4S	4.574	0.3096	3.996	0.7003
		1,5-Dimethyl citrate	4.762e-05	0.0001934	1.8529	1.6198	1.1495	0.201	HMDB0304619	185.044	C8H12O7	4.537	0.552	3.947	0.6819
		(Z)-2-methyl-peroxyaminoacrylate	2.811e-08	2.241e-07	1.849	1.651	1.1253	0.1703	HMDB0304002	233.078	C4H7NO3	4.651	0.1961	4.133	0.524
		Diosbulbinoside D	9.16e-06	4.386e-05	1.8465	1.7265	1.154	0.2066	HMDB0030084	489.173	C25H30O11	4.533	0.4719	3.928	0.6756
		Norketamine	0.01015	0.02235	1.8323	1.618	0.6074	-0.7193	HMDB0060549	260.023	C12H14ClNO	1.369	1.192	2.254	1.828
		Isoleucyl-Aspartate	0.002625	0.006981	1.8277	1.565	0.8278	-0.2726	HMDB0028903	227.104	C10H18N2O5	4.057	1.172	4.901	1.26
		N(6)-(Octanoyl)lysine	5.422e-11	1.545e-09	1.8229	1.5657	1.0998	0.1372	HMDB0011684	336.228	C14H28N2O3	4.54	0.02471	4.128	0.3673
		Aminocaproic acid	1.677e-11	7.041e-10	1.8223	1.5606	1.0854	0.1182	HMDB0001901;PW_C001268	114.091	C6H13NO2	5.123	0.02259	4.72	0.3475
		(2S)-N-[(2S)-1-[(2-Amino-2-oxoethyl)amino]-4-methyl-1-oxopentan-2-yl]pyrrolidine-2-carboxamide	2.117e-07	1.43e-06	1.8161	1.6591	0.8354	-0.2595	HMDB0254713	326.217	C13H24N4O3	2.816	0.2774	3.371	0.5822
		(5E)-3-Hydroxyhept-5-enoylcarnitine	4.33e-12	3.284e-10	1.8136	1.5873	1.0994	0.1367	HMDB0241686	252.159	C14H25NO5	4.557	0.02557	4.145	0.3422
		Tranexamic Acid	1.084e-05	5.107e-05	1.8087	1.5442	1.1553	0.2083	PW_C008836;HMDB0014447;MJDBOTE0000780	122.096	C8H15NO2	4.225	0.472	3.657	0.6156
		2-(1,2-Diamino-1-propenyl)phenol	8.063e-10	1.142e-08	1.8068	1.6163	1.1094	0.1498	HMDB0034900	367.15	C9H12N2O	4.714	0.1158	4.249	0.4321
		Annonacin	7.378e-06	3.599e-05	1.7948	1.5563	0.8726	-0.1966	HMDB0033628;HMDB0033327	660.487	C35H64O7	3.72	0.291	4.263	0.692
		3-Methylcrotonylglycine	2.07e-07	1.407e-06	1.7899	1.7178	0.8674	-0.2052	HMDB0000459	156.067	C7H11NO3	3.128	0.3859	3.606	0.3592
		(2S,3R,4R,5S,6S)-2-(Hydroxymethyl)-6-phenylmethoxyoxane-3,4,5-triol	0.00336	0.008597	1.7874	2.3089	0.8411	-0.2497	HMDB0243491	315.108	C13H18O6	3.547	0.7657	4.217	1.22
		Indole	0.005813	0.01392	1.7854	1.6359	1.4047	0.4903	HMDB0000738;HMDB0035924	118.065	C8H7N	3.36	0.9161	2.392	2.065
		Chrysophanol	2.515e-09	3.025e-08	1.7777	1.5586	1.1014	0.1393	LMPK13040006;HMDB0030670;MJDBOTE0001490	219.043	C15H10O4	4.497	0.1299	4.083	0.3903
		17alpha,21-Dihydroxypregnenolone	0.002168	0.005933	1.7745	1.5608	1.1872	0.2476	HMDB0006762;HMDB0006764;PW_C002914	331.226	C21H32O4	3.976	0.7184	3.349	1.058
		7-Methylguanosine 5'-diphosphate	0.002155	0.005905	1.7709	1.6958	1.208	0.2726	HMDB0059613	457.036	C11H18N5O11P2+	4.304	1.022	3.563	1.068
		Acetylcholine	5.34e-05	0.0002146	1.7681	1.8125	1.1748	0.2324	HMDB0000895;MJDBOTE0000379	183.066	C7H16NO2+	4.073	0.4697	3.467	0.7974
		Hydroxyethyl methacrylic acid	1.204e-08	1.072e-07	1.7663	1.5378	1.1289	0.1749	HMDB0245159;HMDB0253265	148.097	C6H10O3	3.914	0.2456	3.467	0.3848
		Arctiin	0.002174	0.005942	1.766	2.3886	0.8333	-0.2631	HMDB0248568;HMDB0301809;MJDBOTE0000369	573.173	C27H34O11	3.598	0.7254	4.318	1.3
		Aminocatechol N-acetate sulfate	0.0001057	0.0003977	1.7654	1.5489	0.8293	-0.27	HMDB0304932	246.008	C8H9NO6S	2.877	0.3686	3.469	0.889
		1,2-Dihydroisoquinoline	0.000495	0.001605	1.7604	1.5297	1.21	0.275	HMDB0244075	164.107	C9H9N	3.815	0.8457	3.153	0.7664
		Alpha-Methylene-Gamma-Butyrolactone	3.38e-12	2.865e-10	1.7598	1.5168	1.0918	0.1267	HMDB0246945	99.0441	C5H6O2	4.459	0.05043	4.084	0.3052
		Lenticin	1.824e-06	1.004e-05	1.7492	1.5673	1.0947	0.1305	HMDB0061115	247.144	C14H18N2O2	6.452	0.4103	5.894	0.5648
		5-Methyl-2-furancarboxylic acid	1.421e-09	1.877e-08	1.7484	1.4997	1.1469	0.1977	-	125.024	C6H6O3	3.17	0.1072	2.764	0.383
		2-n-Propyl-4-oxopentanoic acid	0.0009725	0.002927	1.7452	2.2736	0.836	-0.2584	HMDB0060683;PW_C040565	157.087	C8H14O3	3.396	0.5613	4.062	1.151
		2,4-Dihydroxypyridine	0.003774	0.009478	1.7374	1.5518	1.1922	0.2536	HMDB0245452	144.065	C5H5NO2	4.801	1.247	4.027	1.026
		(8S,9S,10R,13S,14S,17R)-1-Hexadecanoyl-11,17-dihydroxy-17-(2-hydroxyacetyl)-10,13-dimethyl-7,8,9,11,12,14,15,16-octahydro-6H-cyclopenta[a]phenanthren-3-one	0.0001524	0.0005571	1.7241	1.5765	0.8455	-0.2421	HMDB0260191	616.462	C37H58O6	3.481	0.5466	4.117	0.887
		Serotonin	1.284e-14	5.59e-12	1.7176	1.4805	1.0651	0.091	PW_C000178;HMDB0000259;MJDBSJD0000073	159.092	C10H12N2O	5.677	0.1052	5.33	0.2179
		Azacitidine	0.017	0.03527	1.7175	1.8592	1.2463	0.3177	HMDB0248552;HMDB0015063	279.049	C8H12N4O5	3.744	1.123	3.004	1.608
		L-beta-aspartyl-L-glutamic acid	3.964e-09	4.275e-08	1.7104	1.4089	1.0921	0.1271	HMDB0011164	261.073	C9H14N2O7	4.437	0.1746	4.063	0.3279
		Piperdial	7.507e-06	3.646e-05	1.6997	1.6776	1.2025	0.266	HMDB0035798	289.118	C15H22O3	3.926	0.5703	3.265	0.6699
		3,3'-Methylenebis(4-Hydroxy-6-Methyl-2H-Pyran-2-one)	0.008299	0.01895	1.692	1.4579	1.2697	0.3445	-	263.056	C13H12O6	3.343	1.033	2.633	1.326
		2-Furamide	3.022e-05	0.0001289	1.6882	1.3997	1.1199	0.1634	HMDB0245133;HMDB0015684	153.066	C5H5NO2	4.419	0.3414	3.946	0.6112
		5-Acetamidovalerate	4.294e-16	3.365e-13	1.6806	1.4829	0.9237	-0.1145	HMDB0012175;LMFA01030987	158.082	C7H13NO3	3.936	0.09724	4.261	0.1846
		1-Pentanesulfonic acid	1.909e-10	3.729e-09	1.6804	1.4898	0.8981	-0.1551	HMDB0243986	133.031	C5H12O3S	3.383	0.1133	3.767	0.333
		2,5-Dimethyl-4-ethoxy-3(2H)-furanone	0.0009852	0.002962	1.6782	2.0598	0.8139	-0.2971	HMDB0032232	155.071	C8H12O3	2.676	0.5826	3.288	1.014
		3-Methylindole	6.215e-06	3.083e-05	1.6736	1.8599	0.8907	-0.167	HMDB0000466	132.081	C9H9N	4.415	0.6402	4.957	0.1862
		Dehydrocyanaropicrin	8.209e-06	3.955e-05	1.6662	1.6131	1.1608	0.2151	HMDB0035029	381.076	C19H20O6	3.935	0.5441	3.39	0.4584
		Homocysteine thiolactone	5.55e-09	5.6e-08	1.6625	1.3795	1.1116	0.1526	HMDB0002287	100.022	C4H7NOS	3.597	0.1332	3.236	0.3431
		N-ISOPROPYLACRYLAMIDE	0.0003504	0.00118	1.6619	2.2079	0.8434	-0.2457	HMDB0255163	338.245	C6H11NO	3.36	0.5835	3.984	0.9131
		N-(Carboxymethyl)-N-(2-((carboxymethyl)amino)ethyl)glycine	2.783e-09	3.255e-08	1.6528	1.4425	1.0642	0.0898	HMDB0247201	215.067	C8H14N2O6	6.134	0.1203	5.764	0.3479
		Desmethylmisonidazole	1.017e-08	9.231e-08	1.6401	1.553	1.0895	0.1237	HMDB0244560	188.068	C6H9N3O4	5.258	0.08217	4.826	0.4493
		2-Keto-6-aminocaproate	2.944e-10	5.165e-09	1.6382	1.4189	1.0793	0.1101	HMDB0012151	146.081	C6H11NO3	4.751	0.09104	4.402	0.3115
		N1-Methyl-4-pyridone-3-carboxamide	4.855e-07	3.012e-06	1.6378	1.3732	1.0886	0.1225	HMDB0004194;PW_C002087	153.066	C7H8N2O2	4.977	0.25	4.572	0.412
		Methylnoradrenaline	0.004272	0.01056	1.6359	1.5932	1.3322	0.4138	HMDB0015652;HMDB0002832	225.123	C9H13NO3	2.362	0.6114	1.773	1.164
		Octanal	8.02e-11	1.924e-09	1.6313	1.4053	1.078	0.1084	HMDB0001140;LMFA06000028	129.127	C8H16O	4.603	0.02027	4.27	0.3008
		Nystatin	3.54e-07	2.28e-06	1.6241	1.5021	1.1124	0.1537	HMDB0242564;LMPK06000001;HMDB0014784	962.448	C47H75NO17	4.571	0.2339	4.109	0.4961
		PC(18:1(6Z)/0:0)	7.447e-06	3.625e-05	1.6237	1.3786	1.0887	0.1226	LMGP01050029;HMDB0256159	504.341	C26H52NO7P	5.489	0.2787	5.042	0.5466
		2-dehydropantoate	1.698e-12	1.901e-10	1.6212	1.3907	0.923	-0.1156	HMDB0304068	145.051	C6H10O4	3.694	0.1194	4.002	0.2091
		5-Androstenediol	1.012e-10	2.245e-09	1.6185	1.3913	1.0717	0.0999	HMDB0244754;HMDB0003818	354.239	C19H30O2	4.89	0.02076	4.563	0.2976
		Chenodeoxycholyllysine	4.002e-05	0.0001656	1.6138	1.4004	1.0943	0.13	HMDB0242400	584.404	C30H52N2O5	5.139	0.3848	4.696	0.5317
		Pyrenochaetic Acid	3.259e-12	2.865e-10	1.6094	1.3615	1.079	0.1097	-	252.123	C13H14O4	4.153	0.03346	3.849	0.2486
		Quinidine	0.0003238	0.001103	1.6064	1.894	1.1934	0.2551	HMDB0015044;PW_C009356;MJDBOTE0001337	345.155	C20H24N2O2	3.906	0.3584	3.273	1.067
		N1-Methyl-2-pyridone-5-carboxamide	1.712e-06	9.47e-06	1.5994	1.3293	1.0798	0.1108	PW_C002086;HMDB0004193	153.066	C7H8N2O2	5.209	0.2336	4.824	0.429
		Isopentyl beta-D-glucoside	0.001153	0.003396	1.599	2.2862	0.8488	-0.2365	HMDB0034750	271.116	C11H22O6	3.161	0.5817	3.724	0.9164
		Pro Phe	2.187e-08	1.797e-07	1.5985	1.375	1.0743	0.1034	-	263.139	C14H18N2O3	5.002	0.2173	4.656	0.2834
		DG(18:1(9Z)/15:0/0:0)	1.305e-05	6.05e-05	1.5928	1.484	1.113	0.1545	HMDB0007213;PW_C003264	603.495	C36H68O5	5.181	0.4178	4.655	0.5987
		Gamma-Glutamyltyrosine	9.42e-09	8.719e-08	1.5877	1.4624	1.086	0.119	HMDB0011741	311.124	C14H18N2O6	4.864	0.08205	4.479	0.3958
		Dihydromorphine	2.926e-10	5.165e-09	1.5876	1.3502	1.0723	0.1007	HMDB0060548;HMDB0253251;PW_C040727	252.139	C17H21NO3	4.672	0.03064	4.357	0.2947
		Quercetin 3-O-xylosyl-glucuronide	3.614e-07	2.309e-06	1.5814	1.3546	0.9412	-0.0874	HMDB0301686	645.087	C26H26O17	5.763	0.1574	6.123	0.4015
		Ureidoisobutyric acid	2.719e-06	1.453e-05	1.5803	1.5113	1.1068	0.1464	HMDB0002031;PW_C001363	188.103	C5H10N2O3	4.32	0.3761	3.903	0.3559
		4-Hydroxycoumarin	0.001285	0.00372	1.5798	1.336	0.8454	-0.2423	HMDB0003654	161.024	C9H6O3	2.777	0.7777	3.285	0.5178
		Ganglioside GD3 (d18:1/12:0)	2.261e-06	1.228e-05	1.5793	1.5101	1.1097	0.1502	HMDB0004911	705.876	C64H113N3O29	4.897	0.4234	4.413	0.421
		2(3H)-Benzothiazolethione	3.102e-09	3.557e-08	1.5648	1.3661	0.9316	-0.1022	HMDB0030524	167.994	C7H5NS2	4.536	0.1037	4.869	0.3171
		4,4'-Dihydroxyantipyrine	2.594e-11	9.773e-10	1.564	1.3518	1.0751	0.1045	HMDB0246602	203.081	C11H12N2O3	4.508	0.0831	4.193	0.2586
		Glycerol oxide	5.721e-10	8.567e-09	1.559	1.372	1.0933	0.1287	HMDB0252843	73.0284	C3H8O4	3.798	0.04233	3.474	0.308
		PC(O-18:0/0:0)	1.268e-06	7.27e-06	1.553	1.3026	1.0621	0.0869	HMDB0011149;LMGP01060014	532.373	C26H56NO6P	6.211	0.3015	5.848	0.3185
		PE-NMe2(20:3(5Z,8Z,11Z)/14:0)	1.064e-09	1.463e-08	1.552	1.4826	1.076	0.1057	HMDB0114268;PW_C060285	774.565	C41H76NO8P	5.692	0.2192	5.29	0.3045
		Ethosuximide	0.009297	0.02082	1.5499	1.3293	1.173	0.2302	HMDB0014731	186.077	C7H11NO2	4.4	1.135	3.751	1.019
		Benzoquinoneacetic acid	3.29e-06	1.718e-05	1.5476	1.4457	0.9181	-0.1233	HMDB0002334	211.025	C8H6O4	4.585	0.2953	4.994	0.4399
		PC(P-18:0/0:0)	9.873e-06	4.708e-05	1.5467	1.3118	1.0811	0.1125	HMDB0013122;LMGP01070009	530.358	C26H54NO6P	5.36	0.2611	4.958	0.4934
		4-Amino-1-piperidinecarboxylic acid	0.004058	0.01012	1.5425	1.6128	1.215	0.281	HMDB0060385	109.076	C6H12N2O2	3.34	0.7064	2.749	1.086
		1-[(2R,3S,5R)-3,4-Dihydroxy-5-(hydroxymethyl)oxolan-2-yl]pyrimidine-2,4-dione	2.305e-10	4.301e-09	1.5384	1.3404	1.0865	0.1197	HMDB0246131	209.056	C9H12N2O6	3.881	0.07522	3.572	0.2761
		P-Benzosemiquinone	0.0003492	0.001178	1.5375	1.3784	1.1423	0.1919	HMDB0256033	155.035	C6H6O2	3.716	0.4841	3.253	0.6303
		Indole-3-Carboxaldehyde	3.361e-14	1.129e-11	1.5311	1.3244	1.0448	0.0632	HMDB0000197;HMDB0029737;HMDB0000195;MJDBSJD0000088	146.06	C9H7NO	6.527	0.1023	6.247	0.1697
		(1S,2S,4R,8R)-p-Menthane-1,2,9-triol	0.001198	0.003512	1.5301	1.8981	0.8356	-0.2591	HMDB0039470	187.134	C10H20O3	2.592	0.546	3.102	0.8166
		CDP-DG(i-22:0/PGE2)	0.0004342	0.001428	1.5295	1.2967	1.1594	0.2134	HMDB0294321	589.782	C54H93N3O18P2	3.665	0.6506	3.161	0.556
		Gamma-Terpinene	1.953e-10	3.763e-09	1.5294	1.3211	1.074	0.103	HMDB0036997;HMDB0005806;HMDB0036995;LMPR0102090027	137.132	C10H16	4.341	0.02024	4.042	0.2773
		L-Coprine	0.007519	0.01742	1.529	1.2863	1.2264	0.2944	HMDB0034266	201.088	C8H14N2O4	3.375	1.001	2.752	1.029
		Mogroside V	1.427e-05	6.591e-05	1.5238	1.3838	1.1001	0.1376	HMDB0254833	644.334	C60H102O29	4.781	0.3791	4.346	0.4676
		5-[(2R)-2-Aminopropyl]cyclohexa-1,5-diene-1-carboxylic acid	1.588e-05	7.292e-05	1.5214	1.3534	1.1694	0.2258	HMDB0257834	164.107	C10H15NO2	3.023	0.3718	2.585	0.4855
		L-Lysine	0.0001907	0.0006784	1.5181	1.2655	1.1203	0.1639	PW_C000118;HMDB0301757;HMDB0000182;MJDBOTE0000528	188.139	C6H14N2O2	3.985	0.4807	3.557	0.4957
		2-Mercaptobenzothiazole	4.796e-11	1.41e-09	1.5176	1.3427	0.9501	-0.0738	HMDB0030524	165.979	C7H5NS2	5.785	0.08854	6.089	0.251
		Cinchonidine	2.839e-05	0.000122	1.517	1.4314	1.1447	0.195	HMDB0030282;MJDBOTE0001646	312.207	C19H22N2O	4.019	0.3305	3.511	0.6779
		N-Methyl-D-aspartic acid	3.949e-11	1.222e-09	1.5103	1.3213	1.0451	0.0636	HMDB0002393	189.087	C5H9NO4	6.719	0.02925	6.429	0.2548
		5-((6-((Aminomethyl)amino)-1-oxohexyl)amino)pentanoic acid	2.519e-07	1.678e-06	1.51	1.3825	1.1092	0.1495	HMDB0258266	272.186	C12H24N4O3	4.124	0.2934	3.718	0.3529
		N-hydroxy-L-tryptophan	0.0005898	0.001871	1.5097	1.3344	1.145	0.1953	HMDB0255152	253.118	C11H12N2O3	4.107	0.6601	3.587	0.6286
		Butyrylcarnitine	1.226e-05	5.743e-05	1.5095	1.4824	1.083	0.115	HMDB0002013;LMFA07070054	232.154	C11H21NO4	5.493	0.1329	5.072	0.5926
		L-2-Amino-3-oxobutanoic acid	2.522e-09	3.025e-08	1.5041	1.343	1.0654	0.0914	HMDB0006454;PW_C002747;LMFA01060172	257.074	C4H7NO3	4.888	0.1232	4.588	0.2678
		Ganglioside GD1a (d18:1/22:1(13Z))	9.584e-08	6.766e-07	1.4955	1.2781	1.0514	0.0723	HMDB0011800	631.01	C89H155N3O39	6.908	0.1928	6.57	0.3227
		Niacinamide	5.686e-09	5.683e-08	1.4952	1.3549	1.1057	0.145	PW_C001086;HMDB0001406	123.055	C6H6N2O	3.629	0.1672	3.282	0.306
		1,2-Dilauroyl-sn-glycero-3-phosphocholine	6.736e-06	3.327e-05	1.4934	1.3078	1.0801	0.1112	LMGP01010429;HMDB0244809	586.42	C32H64NO8P	5.154	0.3164	4.772	0.396
		N-(3-Aminopropyl)-4-methyl-2-nitrobenzenamine	6.934e-09	6.681e-08	1.4864	1.5113	1.1103	0.1509	HMDB0254999	463.231	C10H15N3O2	3.957	0.1754	3.564	0.359
		Norleucine	5.261e-09	5.355e-08	1.4852	1.306	1.0693	0.0967	HMDB0251526;HMDB0001645	132.102	C6H13NO2	4.567	0.06502	4.271	0.297
		2,5-Heptadien-1-ol	0.0003313	0.001122	1.4842	1.9391	0.8984	-0.1546	HMDB0040339	157.087	C7H12O	4.033	0.3964	4.489	0.689
		7-Methylguanine	5.688e-08	4.289e-07	1.4806	1.3828	1.1146	0.1565	HMDB0000897;HMDB0006040	166.072	C6H7N5O	3.502	0.1388	3.142	0.3753
		His Trp Glu	0.002273	0.006172	1.4796	1.4979	1.1482	0.1994	-	471.198	C22H26N6O6	3.805	0.4467	3.314	0.9229
		4-Chlorobenzoic acid	2.086e-05	9.235e-05	1.4754	1.2327	0.9323	-0.1011	HMDB0246393	356.993	C7H5ClO2	4.94	0.271	5.299	0.441
		4-Methylcatechol	0.00111	0.003286	1.4604	1.3013	0.8183	-0.2893	HMDB0000873;MJDBOTE0000523	123.045	C7H8O2	2.266	0.6002	2.769	0.7367
		Danatrol	9.827e-11	2.2e-09	1.4572	1.3333	1.0596	0.0835	HMDB0250842;HMDB0002835	360.19	C22H27NO2	5.319	0.0199	5.02	0.2722
		Ile Leu	1.801e-07	1.242e-06	1.4561	1.2724	1.0788	0.1094	-	245.186	C12H24N2O3	4.652	0.2408	4.312	0.2941
		(R)-(+)-2-Pyrrolidone-5-carboxylic acid	0.000235	0.0008197	1.4546	1.2693	1.1192	0.1625	-	130.05	C5H7NO3	4.189	0.5324	3.743	0.4929
		(3b,16a,20R)-3,16,20,22,25-Pentahydroxy-5-cucurbiten-11-one 3-[glucosyl-(1->6)-glucoside]	0.00053	0.001707	1.4523	1.3987	0.8972	-0.1565	HMDB0035345	811.455	C42H70O16	3.046	0.3251	3.395	0.5409
		(R)C(S)S-Alliin	8.866e-06	4.263e-05	1.4472	1.2555	0.919	-0.1219	HMDB0033592	219.08	C6H11NO3S	4.336	0.3633	4.718	0.3509
		Androstan-3alpha,17beta-diol	1.674e-09	2.162e-08	1.4409	1.234	1.0618	0.0865	HMDB0060437;LMST02020052	356.254	C19H32O2	4.687	0.04286	4.414	0.2668
		DG(15:0/18:3(9Z,12Z,15Z)/0:0)	2.399e-05	0.0001048	1.4367	1.3296	1.084	0.1164	HMDB0007076;PW_C003127	577.482	C36H64O5	5.267	0.3316	4.859	0.4872
		N2-Acetylornithine	7.991e-06	3.857e-05	1.4359	1.1837	1.0707	0.0986	HMDB0003357	157.097	C7H14N2O3	5.075	0.2902	4.74	0.3388
		Davallialactone	2.919e-05	0.0001252	1.43	1.3161	1.0767	0.1066	HMDB0250883	482.142	C25H20O9	5.278	0.3289	4.902	0.4346
		3-Oxohexanoic acid	3.063e-07	1.995e-06	1.4258	1.2382	1.0649	0.0907	HMDB0010717;PW_C006725	175.034	C6H10O3	5.004	0.107	4.699	0.3499
		Ile Phe	0.009461	0.02111	1.4256	1.7201	1.2276	0.2958	-	279.17	C15H22N2O3	3.43	0.8374	2.794	1.309
		Hydroquinidine	3.689e-11	1.172e-09	1.423	1.2818	1.0673	0.094	HMDB0242615;MJDBOTE0000234	359.232	C20H26N2O2	4.374	0.1163	4.098	0.2047
		LL-2,6-Diaminopimelic Acid	0.0007104	0.0022	1.4228	1.4617	1.1167	0.1592	HMDB0001370	155.081	C7H14N2O4	4.614	0.4319	4.132	0.7859
		N-Stearoyl Arginine	1.581e-06	8.851e-06	1.4187	1.1886	1.0677	0.0945	LMFA08020136;HMDB0241937	441.38	C24H48N4O3	4.797	0.07159	4.493	0.3902
		(3-Nitrobenzoyl)alanine	1.688e-05	7.708e-05	1.415	1.3652	1.1012	0.1391	HMDB0243652	237.049	C10H10N2O5	4.309	0.3328	3.913	0.4467
		4-[2-(Acryloyloxy)ethoxy]-4-oxobutanoic acid	0.004616	0.01139	1.4137	1.2021	1.2165	0.2827	-	215.056	C9H12O6	2.652	0.7256	2.18	0.714
		3-hydroxy-3-(3-hydroxyphenyl)propanoic acid-O-sulphate	0.0042	0.01043	1.4134	1.2444	0.8789	-0.1862	HMDB0059967	242.997	C9H10O7S	2.583	0.532	2.939	0.5467
		PI(18:0/22:6(4Z,7Z,10Z,13E,15E,19Z)-OH(17))	5.915e-06	2.959e-05	1.4126	1.1626	1.0613	0.0858	HMDB0276422	909.546	C49H83O14P	5.28	0.2764	4.975	0.2856
		Calcidiol	0.0002453	0.0008506	1.4096	1.246	1.1059	0.1452	HMDB0003550	401.341	C27H44O2	4.648	0.4524	4.203	0.589
		PS(18:0/22:5(7Z,10Z,13Z,16Z,19Z))	5.19e-07	3.194e-06	1.4084	1.3295	1.0744	0.1035	HMDB0010166;PW_C006207	820.545	C46H80NO10P	5.618	0.3313	5.229	0.298
		PC(22:6(4Z,7Z,10Z,13Z,16Z,19Z)/18:3(9,11,15)-OH(13))	5.955e-05	0.0002373	1.4079	1.2077	1.069	0.0963	HMDB0288580	844.546	C48H78NO9P	5.559	0.3958	5.2	0.3503
		DG(2:0/PGF2alpha/0:0)	0.001303	0.003763	1.4074	1.8144	0.898	-0.1552	HMDB0296915	505.261	C25H42O8	3.901	0.4104	4.344	0.7692
		DG(15:0/18:2(9Z,12Z)/0:0)	2.602e-05	0.0001127	1.4073	1.3684	1.0907	0.1253	PW_C003125;HMDB0007074	579.497	C36H66O5	5.486	0.3382	5.03	0.5729
		1,2,3,4-Tetrachloronaphthalene	7.993e-05	0.0003084	1.4047	1.3085	1.1048	0.1438	HMDB0244114	308.903	C10H4Cl4	4.374	0.3527	3.959	0.5427
		Asp Gly Val	0.0004092	0.001349	1.3996	1.3317	1.1395	0.1884	-	290.134	C11H19N3O6	3.887	0.3522	3.411	0.7753
		4-Hydroxy-6-Methyl-2-Pyrone	0.001799	0.00503	1.3974	1.242	1.1678	0.2238	-	125.024	C6H6O3	3.223	0.5966	2.76	0.6929
		2-O-ethyl PAF C-16	3.024e-09	3.485e-08	1.3957	1.2085	1.0466	0.0657	-	510.391	C26H56NO6P	6.226	0.1738	5.949	0.1985
		SM(d17:1/20:3(8Z,11Z,14Z)-2OH(5,6))	4.343e-05	0.0001782	1.3925	1.2855	0.9206	-0.1194	HMDB0290369	815.553	C42H79N2O8P	4.612	0.3651	5.01	0.4621
		1-(2-Furanylmethyl)-1H-pyrrole	0.0008009	0.002442	1.3922	1.5059	1.1699	0.2264	HMDB0030204	168.043	C9H9NO	3.354	0.5994	2.867	0.6541
		Butanoic acid, 3-((2-((3R)-2-oxo-3-(2-(4-piperidinyl)ethyl)-1-piperidinyl)acetyl)amino)-, (3R)-	4.985e-09	5.118e-08	1.3917	1.2231	0.9369	-0.094	HMDB0253857	388.201	C18H31N3O4	4.112	0.1542	4.389	0.2258
		Rhamnose	2.06e-05	9.138e-05	1.3855	1.1151	0.8753	-0.1922	HMDB0000849;MJDBOTE0001343	163.061	C6H12O5	2.175	0.2096	2.485	0.3976
		5-Methylthioribose	2.104e-08	1.736e-07	1.3839	1.111	1.0585	0.082	HMDB0001087	145.032	C6H12O4S	4.453	0.1484	4.207	0.2069
		Non-6-enedioylcarnitine	0.002654	0.007027	1.3838	1.4914	1.1222	0.1663	HMDB0241757	330.191	C16H27NO6	4.225	0.3407	3.765	0.9295
		1-(2-Hydroxyethyl)-2-hydroxymethyl-5-nitroimidazole	1.101e-08	9.882e-08	1.3823	1.318	1.0654	0.0914	HMDB0246690	188.068	C6H9N3O4	5.049	0.08134	4.739	0.317
		(1R,7S,13S,15S)-2,15-Dihydroxy-7-methyl-6-oxabicyclo[11.3.0]hexadeca-3,11-dien-5-one	0.02829	0.05481	1.3811	1.4942	1.2152	0.2812	HMDB0242339	315.135	C16H24O4	3.241	1.078	2.667	1.226
		Glycerol tribenzoate	5.529e-06	2.789e-05	1.3792	1.2679	1.0826	0.1145	HMDB0029556	831.24	C24H20O6	4.852	0.2657	4.482	0.4156
		Benzene oxide	0.0005261	0.001697	1.3787	1.2414	1.0791	0.1098	HMDB0248977	139.04	C6H6O	5.251	0.4568	4.866	0.4972
		Azvudine	6.032e-05	0.0002395	1.3775	1.3345	1.1938	0.2556	HMDB0248824	251.07	C9H11FN6O4	2.612	0.3884	2.188	0.5117
		Pitheduloside A	6.955e-05	0.0002712	1.3773	1.155	0.923	-0.1156	HMDB0031357	384.235	C41H66O13	4.05	0.3827	4.388	0.3263
		(6Z,8E)-3-Hydroxydeca-6,8-dienoylcarnitine	0.001131	0.003336	1.3647	1.1946	0.9	-0.152	HMDB0241111	328.211	C17H29NO5	3.527	0.511	3.919	0.5241
		Balaglitazone	0.0005851	0.001862	1.3632	1.2289	1.1161	0.1585	HMDB0248851	378.087	C20H17N3O4S	3.825	0.4285	3.427	0.5704
		DG(18:3(6Z,9Z,12Z)/15:0/0:0)	4.499e-07	2.806e-06	1.3585	1.2696	1.053	0.0745	PW_C003322;HMDB0007271	599.464	C36H64O5	6.515	0.2143	6.187	0.3224
		N-Methyl-2-pyrrolidinone	7.742e-05	0.0002999	1.3564	1.177	1.0625	0.0875	HMDB0002039	100.076	C5H9NO	6.09	0.3428	5.732	0.4311
		2-Phenyl-1,3-propanediol monocarbamate	0.0003773	0.001257	1.3544	1.1938	1.1119	0.153	HMDB0060351;PW_C040528	160.076	C10H13NO3	4.045	0.5185	3.638	0.4456
		3-Hydroxy-5,5,8a-Trimethyl-3,4,4a,6,7,8-Hexahydronaphthalene-2-Carboxylic Acid	1.211e-06	6.963e-06	1.3527	1.204	1.0522	0.0734	-	261.144	C14H22O3	5.729	0.1317	5.445	0.3343
		Theophylline	0.01454	0.03079	1.3491	1.0075	0.9101	-0.1359	HMDB0001889;PW_C001257;MJDBOTE0001068	179.057	C7H8N4O2	3.817	0.5665	4.194	0.7894
		DG(18:2(9Z,12Z)/15:0/0:0)	7.844e-06	3.794e-05	1.3478	1.2627	1.0672	0.0938	HMDB0007242;PW_C003293	601.479	C36H66O5	5.811	0.2929	5.445	0.396
		Benzeneacetamide-4-O-sulphate	0.002613	0.006973	1.3471	1.2463	0.869	-0.2026	HMDB0059994	230.013	C8H9NO5S	3.435	0.4614	3.953	1.001
		Adenosine 3'-monophosphate	0.0003687	0.001235	1.3461	1.1264	1.0793	0.1101	HMDB0003540	348.07	C10H14N5O7P	4.738	0.3182	4.39	0.5208
		Imipenem	0.0051	0.01248	1.3438	1.2178	1.1182	0.1612	HMDB0015536	320.07	C12H17N3O4S	3.803	0.6523	3.401	0.5788
		PC(20:3(8Z,11Z,14Z)-2OH(5,6)/2:0)	4.254e-06	2.188e-05	1.3435	1.0475	1.0523	0.0735	HMDB0288845	658.309	C30H54NO10P	5.106	0.1892	4.852	0.2739
		LysoPC(22:1(13Z)/0:0)	0.0007443	0.002287	1.3417	1.0917	1.0807	0.112	HMDB0010399	600.399	C30H60NO7P	4.738	0.4389	4.384	0.4631
		Succinic Anhydride	0.0005915	0.001872	1.3333	1.1978	1.0823	0.1141	HMDB0032523	99.0087	C4H4O3	4.732	0.4432	4.372	0.4537
		Benzaldehyde	2.29e-09	2.818e-08	1.3282	1.2156	1.0646	0.0903	HMDB0006115	107.049	C7H6O	4.216	0.08055	3.96	0.2402
		PE(15:0/14:1(9Z))	9.013e-06	4.324e-05	1.3275	1.2065	1.0703	0.098	PW_C004936;LMGP02010454;HMDB0008888	612.436	C34H66NO8P	5.224	0.2309	4.881	0.413
		PE(18:4(6Z,9Z,12Z,15Z)/18:4(6Z,9Z,12Z,15Z))	6.413e-07	3.846e-06	1.3253	1.0915	0.9556	-0.0655	HMDB0009195;LMGP02010754;PW_C005243	696.437	C41H66NO8P	5.015	0.1277	5.248	0.2532
		Coumaryl acetate	3.224e-11	1.083e-09	1.3214	1.1426	1.0577	0.0809	HMDB0304297	210.112	C11H12O3	4.016	0.0335	3.797	0.1894
		3'-Adenylic Acid	0.002555	0.00684	1.3199	1.118	1.0921	0.1271	HMDB0003540;HMDB0258140	348.071	C10H14N5O7P	4.994	0.5444	4.573	0.6697
		2,4-Dihydroxy-3,5,6-trimethylbenzoic acid	0.002628	0.006982	1.3191	1.7157	0.8499	-0.2346	-	195.066	C10H12O4	2.843	0.6727	3.345	0.7782
		Citric acid	2.41e-09	2.935e-08	1.3165	1.2168	1.0527	0.0741	HMDB0000094;PW_C000063	215.016	C6H8O7	5.369	0.1016	5.1	0.2448
		(6Z)-Oct-6-enedioylcarnitine	0.002991	0.007815	1.3156	1.6702	1.1005	0.1382	HMDB0241707	280.154	C15H25NO6	5.598	0.3875	5.087	1.043
		(R)-3-hydroxybutyrylcarnitine	0.0002362	0.0008226	1.3149	1.1894	1.094	0.1296	HMDB0062735	248.149	C11H21NO5	4.246	0.2322	3.881	0.5869
		19-Oxotestosterone	0.000166	0.0006014	1.3148	1.382	1.1123	0.1535	HMDB0003959;PW_C002018	347.16	C19H26O3	4.438	0.5766	3.99	0.3926
		DG(i-15:0/20:5(6E,8Z,11Z,14Z,17Z)-OH(5)/0:0)	1.028e-06	5.97e-06	1.3132	1.2011	1.0479	0.0675	HMDB0299065	617.475	C38H64O6	6.567	0.1899	6.267	0.3169
		Pimelic Acid	0.003896	0.009744	1.3131	1.6379	0.8706	-0.1999	LMFA01170051;HMDB0000857	159.066	C7H12O4	2.711	0.4126	3.114	0.7905
		(9S,10R,11E,13S)-9,10,13-Trihydroxyoctadec-11-enoylcarnitine	1.992e-05	8.853e-05	1.3013	1.1548	1.0716	0.0998	HMDB0241533	456.331	C25H47NO7	4.981	0.2669	4.648	0.3919
		2-Aminoacetophenone	0.0005114	0.001651	1.2994	1.206	1.1081	0.1481	HMDB0032628;HMDB0032630	136.076	C8H9NO	3.772	0.2971	3.404	0.5997
		DG(18:4(6Z,9Z,12Z,15Z)/14:0/0:0)	4.571e-05	0.0001865	1.299	1.2581	1.0808	0.1121	PW_C003378;HMDB0007327	593.476	C35H60O5	5.219	0.3401	4.829	0.4726
		RHODAMINE 6G	9.49e-07	5.592e-06	1.2986	1.3189	1.08	0.111	HMDB0257199	443.233	C28H30N2O3	4.401	0.2628	4.075	0.2863
		Thermophillin	0.005679	0.01365	1.2984	1.315	1.1003	0.1379	HMDB0034335	169.049	C8H8O4	4.826	0.6727	4.386	0.7134
		DG(18:3(9,11,15)-OH(13)/0:0/15:0)	0.0003285	0.001116	1.294	1.2538	1.0605	0.0847	HMDB0295374	615.459	C36H64O6	5.999	0.3471	5.657	0.4745
		2,4-dimethylhexanedioylcarnitine	0.006143	0.01464	1.2936	1.515	1.1031	0.1416	HMDB0241047	318.191	C15H27NO6	4.889	0.3278	4.432	1.036
		(S)-3-Hydroxybutyric acid	5.432e-12	3.649e-10	1.2935	1.125	1.0491	0.0692	LMFA01050463;HMDB0000442	146.081	C4H8O3	4.486	0.06721	4.276	0.1578
		2-Acetyl-5-methylfuran	0.01249	0.02695	1.2916	1.3446	1.1366	0.1847	HMDB0035226	123.045	C7H8O2	3.703	0.6187	3.258	0.9467
		Tyrosylhydroxyproline	2.812e-08	2.241e-07	1.2912	1.1597	1.0501	0.0705	HMDB0029106	295.129	C14H18N2O5	5.216	0.09714	4.967	0.2514
		N-Decanoylglycine	0.01858	0.03818	1.2877	1.4386	0.91	-0.1361	HMDB0013267	228.16	C12H23NO3	3.478	0.5476	3.822	0.7406
		LysoPC(22:6(4Z,7Z,10Z,13Z,16Z,19Z)/0:0)	1.761e-09	2.251e-08	1.2858	1.1141	1.0329	0.0467	HMDB0010404	568.339	C30H50NO7P	7.294	0.1218	7.062	0.1849
		Furazolidone	3.657e-07	2.33e-06	1.2794	1.0754	1.0447	0.0631	HMDB0014752;HMDB0247183	243.071	C8H7N3O5	5.678	0.1936	5.435	0.1971
		N-Chlorophenylalanine	3.76e-09	4.13e-08	1.2743	1.1238	1.027	0.0384	HMDB0255100	200.047	C9H10ClNO2	8.433	0.03424	8.211	0.2237
		Toluene	7.625e-09	7.257e-08	1.2742	1.1549	1.0774	0.1076	HMDB0034168	93.0699	C7H8	3.355	0.06833	3.114	0.2406
		Cortolone-3-glucuronide	0.0003001	0.001029	1.273	1.2696	1.0557	0.0782	HMDB0010320	541.265	C27H42O11	5.911	0.2853	5.599	0.4545
		DG(15:0/0:0/18:4n3)	0.004099	0.01021	1.2715	1.3382	1.1144	0.1563	HMDB0056004	592.49	C36H62O5	4.278	0.6179	3.839	0.7159
		2-Hydroxyicosanoylcarnitine	1.24e-05	5.796e-05	1.2714	1.0875	1.0528	0.0742	HMDB0241568	454.389	C27H53NO5	5.503	0.2264	5.227	0.307
		Ansamitocin P-3	0.0001224	0.0004561	1.2698	1.3677	1.0992	0.1365	HMDB0248452	617.26	C32H43ClN2O9	4.852	0.4866	4.414	0.4795
		Isoindoline	3.729e-09	4.116e-08	1.2665	1.1157	1.0348	0.0494	HMDB0253648	119.073	C8H9N	6.475	0.03202	6.257	0.2209
		2-(3-Carboxy-3-(methylammonio)propyl)-L-histidine	0.01138	0.02481	1.2634	1.2338	1.1405	0.1897	HMDB0011654	252.124	C11H19N4O4+	3.28	0.7287	2.876	0.6489
		DG(15:0/18:4(6Z,9Z,12Z,15Z)/0:0)	3.569e-05	0.0001501	1.261	1.2277	1.0534	0.0751	HMDB0007077;PW_C003128	597.448	C36H62O5	6.308	0.2655	5.988	0.39
		8-Hydroxycarvedilol	5.876e-05	0.000235	1.2598	1.3092	1.1337	0.181	HMDB0013946	464.217	C24H26N2O5	3.714	0.5314	3.276	0.3457
		3-Hydroxycarbamazepine	0.00325	0.008375	1.2586	1.0809	1.2214	0.2885	HMDB0060653;PW_C040550	251.083	C15H12N2O2	1.931	0.5562	1.581	0.451
		Dihydrosterigmatocystin	0.01813	0.03733	1.2572	1.385	0.8291	-0.2704	HMDB0030590	361.05	C18H14O6	2.944	1.075	3.551	1.177
		Ethyl-4-hydroxymethyl-3(2H)-Furanone	8.614e-09	8.036e-08	1.2543	1.1693	1.0612	0.0857	-	107.049	C7H10O3	4.177	0.08947	3.936	0.2321
		Cibaric acid	1.782e-20	4.19e-17	1.2524	1.0566	1.0275	0.0391	HMDB0038580;LMFA02000289	357.224	C18H28O5	5.83	0.02728	5.674	0.07828
		Glutamylleucylarginine	0.0001403	0.0005188	1.252	1.0666	1.0799	0.1109	HMDB0252758	397.22	C17H32N6O6	4.027	0.2258	3.729	0.4353
		4-Chloro-L-phenylalanine	4.069e-07	2.565e-06	1.2519	1.0531	1.0392	0.0555	HMDB0244605	241.074	C9H10ClNO2	6.17	0.189	5.937	0.1884
		4-[[9-Chloro-7-(2,6-difluorophenyl)-5H-pyrimido[5,4-d][2]benzazepin-2-yl]amino]benzoic acid	1.558e-15	9.159e-13	1.2486	1.0506	1.0336	0.0477	HMDB0254805	441.069	C25H15ClF2N4O2	5.255	0.04486	5.084	0.1051
		PC(18:0/0:0)	3.054e-08	2.418e-07	1.2476	1.0637	1.0297	0.0422	LMGP01050026;HMDB0010384	546.352	C26H54NO7P	7.836	0.1287	7.61	0.202
		Aniline	6.261e-09	6.133e-08	1.2471	1.0827	1.0568	0.0797	HMDB0003012	94.0652	C6H7N	4.24	0.1257	4.012	0.1881
		3-Hydroxypropanal	0.002105	0.005783	1.2463	1.1043	1.0836	0.1158	HMDB0003453	116.071	C3H6O2	5.014	0.5865	4.627	0.4801
		GPCho(20:1/18:3)	1.045e-06	6.035e-06	1.2435	1.0273	1.0296	0.0421	HMDB0008305;HMDB0008304	832.581	C46H84NO8P	7.799	0.1253	7.575	0.2484
		Formyl 3-hydroxybutanoate	0.001279	0.003711	1.2411	1.4292	0.9206	-0.1194	HMDB0257659	113.024	C5H8O4	3.527	0.2882	3.831	0.5213
		6,7-Dinitro-1,4-dihydroquinoxaline-2,3-dione	4.025e-06	2.089e-05	1.2405	0.9866	0.9382	-0.092	HMDB0251552	297.009	C8H4N4O6	3.429	0.1527	3.655	0.2548
		Tiglic acid	7.688e-09	7.288e-08	1.2389	1.1354	0.9377	-0.0928	LMFA01020030;HMDB0001470	145.051	C5H8O2	3.555	0.09277	3.791	0.224
		Urobilinogen	0.0004819	0.001576	1.2367	1.2833	1.0867	0.12	HMDB0001898;HMDB0004158	591.317	C33H42N4O6	5.954	0.5854	5.479	0.5753
		9(S)-HODE	1.59e-06	8.877e-06	1.2338	1.1423	1.0581	0.0815	HMDB0004670	279.232	C18H32O3	5.03	0.1798	4.754	0.2973
		S-Allyl-L-cysteine	2.837e-09	3.302e-08	1.2335	1.0131	1.042	0.0594	-	162.058	C6H11NO2S	4.841	0.09794	4.646	0.1633
		L-Aspartate-semialdehyde	6.658e-11	1.72e-09	1.2312	1.0737	1.0272	0.0387	HMDB0012249	235.092	C4H7NO3	7.293	0.02447	7.1	0.1716
		Encainide	0.005799	0.0139	1.2303	1.375	0.8939	-0.1618	HMDB0015359	333.197	C22H28N2O2	3.135	0.4632	3.507	0.714
		4,5-seco-dopa	5.689e-11	1.555e-09	1.2284	1.0923	1.0323	0.0459	HMDB0304164	247.092	C9H11NO6	6.398	0.03962	6.198	0.1731
		S-Hydroxymethylglutathione	1.704e-05	7.764e-05	1.2284	1.2193	1.0709	0.0988	HMDB0004662	355.126	C11H19N3O7S	5.273	0.3628	4.924	0.3068
		Indanone	0.01775	0.03663	1.225	1.2806	0.8547	-0.2265	HMDB0253445;HMDB0059602	177.056	C9H8O	2.893	0.8966	3.385	0.9159
		PC(22:5/0:0)	6.645e-09	6.482e-08	1.2218	1.0501	1.0342	0.0485	HMDB0010403	570.355	C30H52NO7P	6.419	0.1204	6.207	0.1735
		4-Hydroxyphenyl acetate	0.007335	0.01707	1.2216	1.2049	1.1313	0.178	HMDB0060390	197.046	C8H8O3	3.214	0.5971	2.841	0.6114
		D-Glucaro-1,4-lactone	1.573e-08	1.349e-07	1.2189	1.1185	1.0617	0.0864	HMDB0041862	210.061	C6H8O7	4.15	0.1054	3.909	0.2308
		3-Methoxytyramine	0.003627	0.00915	1.2189	1.1113	1.1375	0.1859	HMDB0259535;HMDB0000022;PW_C000015	132.081	C9H13NO2	3.284	0.5115	2.887	0.6825
		UDP-N-acetyl-alpha-D-glucosamine	7.194e-06	3.531e-05	1.2169	1.0509	0.9566	-0.064	HMDB0304526	647.102	C17H25N3O17P2-2	5.425	0.1555	5.671	0.2994
		Decanoylcarnitine	7.112e-05	0.0002768	1.2169	1.0355	1.0431	0.0609	LMFA07070059;HMDB0000651	316.248	C17H33NO4	6.363	0.2801	6.1	0.2806
		Neoandrographolide	0.001122	0.003315	1.2109	1.2759	1.0649	0.0907	HMDB0255516	525.271	C26H40O8	5.385	0.2747	5.057	0.5766
		PC(20:4(6E,8Z,11Z,13E)-2OH(5S,15S)/P-18:0)	5.9e-10	8.723e-09	1.2108	0.9901	1.0215	0.0307	HMDB0289602	808.582	C46H84NO9P	8.489	0.08562	8.31	0.1408
		24-Hydroxycalcitriol	0.0001792	0.0006443	1.2088	0.9541	1.0595	0.0834	HMDB0006228	496.339	C27H44O4	4.432	0.2797	4.183	0.2846
		Indolophenanthridine	0.0002716	0.0009349	1.2067	1.1548	1.1054	0.1446	HMDB0253475	292.181	C19H18N2	3.724	0.4452	3.369	0.3743
		Uracil	2.354e-10	4.357e-09	1.2061	1.033	1.0461	0.065	HMDB0000300;PW_C000204;MJDBOTE0000838	113.035	C4H4N2O2	4.269	0.09432	4.081	0.139
		DG(9M5/9D3/0:0)	0.002247	0.006108	1.2054	1.081	1.0827	0.1146	PW_C063685;HMDB0116446	641.473	C40H66O7	5.265	0.4359	4.863	0.7038
		Chavicol	0.0167	0.03475	1.2042	1.0871	0.9071	-0.1407	HMDB0034107	179.071	C9H10O	3.937	0.6868	4.34	0.7933
		Linoleic Acid	2.61e-11	9.773e-10	1.2011	1.0245	1.0328	0.0466	LMFA01030120;HMDB0247706;HMDB0006270;HMDB0000673;PW_C000530;MJDBOTE0000548	263.237	C18H32O2	5.61	0.06755	5.432	0.1353
		Butyryl-L-carnitine	0.003636	0.009162	1.1998	1.4896	1.069	0.0963	HMDB0002013	232.154	C11H21NO4	5.735	0.1799	5.365	0.813
		Cerebronic acid	0.004045	0.01009	1.1997	1.2607	0.9236	-0.1147	HMDB0039540	405.337	C24H48O3	3.676	0.4539	3.98	0.4617
		1-[(4-Amino-3-methylphenyl)methyl]-5-(2,2-diphenylacetyl)-6,7-dihydro-4H-imidazo[4,5-c]pyridine-6-carboxylic acid	0.0009124	0.002761	1.1988	1.2567	1.1055	0.1447	HMDB0260240	480.213	C29H28N4O3	4.036	0.4876	3.651	0.5106
		Dihydrorhodamine 123	3.098e-06	1.63e-05	1.1981	1.0323	1.0619	0.0866	HMDB0251329	383.084	C21H18N2O3	4.119	0.1132	3.879	0.2979
		DG(18:0/18:2(10E,12Z)+=O(9)/0:0)	4.462e-08	3.395e-07	1.196	1.0034	1.0364	0.0516	HMDB0295915	657.506	C39H70O6	5.58	0.09643	5.384	0.1897
		Ethylenediaminetetraacetic acid	1.738e-10	3.498e-09	1.1952	1.0652	1.0233	0.0332	HMDB0303556;HMDB0015109	293.098	C10H16N2O8	8.465	0.0461	8.272	0.1703
		4-Methyl-1H-pyrrole-3-carboxamide	5.915e-08	4.41e-07	1.1914	1.0149	1.0326	0.0463	HMDB0246501	169.036	C6H8N2O	6.462	0.1152	6.258	0.1899
		Trans-4-Hydroxycyclohexylacetic acid	0.04229	0.07736	1.1901	2.2827	0.8555	-0.2252	HMDB0000909	141.091	C8H14O3	2.972	0.6528	3.474	1.471
		LysoPC(18:0/0:0)	2.877e-11	1.038e-09	1.1898	1.0382	1.0231	0.0329	HMDB0011149;HMDB0010384	524.37	C26H54NO7P	8.223	0.07701	8.037	0.1378
		6-Bromo-L-tryptophan	3.782e-05	0.0001583	1.1884	1.3376	1.0584	0.0819	HMDB0242168	280.993	C11H11BrN2O2	4.695	0.2127	4.436	0.3207
		Succinylcholine	0.0004854	0.001583	1.1856	0.9414	1.062	0.0868	HMDB0014347	290.223	C14H30N2O4+2	4.319	0.2997	4.067	0.3209
		Sumiki's acid	2.291e-10	4.301e-09	1.184	1.0556	1.0283	0.0403	HMDB0002432	160.06	C6H6O4	6.902	0.04696	6.712	0.1691
		H-D-Arg(NO2)-OH	0.000357	0.001201	1.182	0.975	1.0777	0.108	HMDB0247178	254.065	C6H13N5O4	3.744	0.3037	3.474	0.347
		Thr-Leu	0.002536	0.006813	1.1803	0.9986	0.884	-0.1779	HMDB0029065;HMDB0259044	231.135	C10H20N2O4	2.499	0.4173	2.827	0.5294
		Phenobarbital	0.01237	0.02671	1.1796	1.1101	1.0972	0.1338	HMDB0015305	231.077	C12H12N2O3	5.012	0.8285	4.568	0.6943
		2-(4-Methoxyphenyl)ethyl hydrogen sulfate	0.009067	0.02038	1.1788	0.9491	0.9347	-0.0974	HMDB0304915	213.023	C9H12O5S	4.449	0.551	4.76	0.4722
		Tert-butyl (2-{7-[(2S)-3-(4-cyanophenoxy)-2-hydroxypropyl]-9-oxa-3,7-diazabicyclo[3.3.1]non-3-yl}ethyl)carbamate	5.529e-11	1.545e-09	1.1782	1.0179	1.0388	0.0549	HMDB0248771	411.243	C23H34N4O5	4.741	0.07155	4.564	0.136
		2-Hydroxyquinoline	0.001514	0.004299	1.178	1.2712	0.8899	-0.1683	-	190.051	C9H7NO	2.456	0.4291	2.76	0.391
		Val-Phe-Val-Tyr	0.003161	0.008193	1.176	1.3622	1.0834	0.1156	HMDB0304812	525.271	C28H38N4O6	4.65	0.2276	4.292	0.7548
		(4E,15Z)-Bilirubin	1.023e-05	4.858e-05	1.1752	1.197	1.0455	0.0642	HMDB0000488	585.27	C33H36N4O6	6.935	0.3178	6.633	0.2366
		Glutamylvaline	2.649e-07	1.749e-06	1.1748	0.9707	1.04	0.0566	HMDB0028832	247.129	C10H18N2O5	5.127	0.122	4.93	0.1911
		Lubiprostone	1.344e-12	1.58e-10	1.1732	1	1.0299	0.0425	HMDB0015180	391.23	C20H32F2O5	5.716	0.04456	5.55	0.1238
		2,5-Furandicarboxylic acid	1.311e-08	1.15e-07	1.1725	1.0784	1.0577	0.0809	HMDB0004812	157.013	C6H4O5	4.052	0.09036	3.831	0.2127
		(3Z)-2-Propylpent-3-enoic acid	8.98e-05	0.0003438	1.1702	1.1221	1.0624	0.0873	HMDB0013903;LMFA01030946	160.133	C8H14O2	4.526	0.2467	4.26	0.3341
		LysoPC(P-18:0/0:0)	7.955e-08	5.702e-07	1.1672	1.031	1.0333	0.0473	HMDB0013122	508.376	C26H54NO6P	6.667	0.1168	6.452	0.2076
		Furanone A	0.02283	0.04534	1.1666	1.1987	1.086	0.119	HMDB0094691	167.035	C4H4O2	4.61	0.5504	4.245	0.8611
		Pretyrosine	4.436e-08	3.386e-07	1.1665	1.0237	1.0416	0.0588	HMDB0304809	192.066	C10H13NO5	5.359	0.1406	5.145	0.1773
		Tripelennamine	6.094e-06	3.038e-05	1.1661	1.1774	1.0659	0.0921	HMDB0014930;PW_C009256	288.207	C16H21N3	4.675	0.1953	4.386	0.3359
		2,4-Quinolinediol	4.267e-12	3.284e-10	1.1629	1.0804	1.0414	0.0585	HMDB0245468	323.101	C9H7NO2	4.908	0.08743	4.713	0.1273
		Estrone	7.296e-06	3.573e-05	1.1622	1.1797	1.0595	0.0834	LMST02010004;PW_C000094;HMDB0000145;HMDB0001425;MJDBOTE0000769	315.134	C18H22O2	5.356	0.3107	5.055	0.233
		Tolmetin	0.0001506	0.0005514	1.1622	1.1508	1.0797	0.1106	HMDB0014643;PW_C009003	299.139	C15H15NO3	4.769	0.3623	4.417	0.4311
		Phenylacetic acid	0.0009014	0.002731	1.1611	1.0191	1.0913	0.126	PW_C000135;HMDB0000209	178.086	C8H8O2	3.765	0.3521	3.45	0.47
		1-Ethyl-3-(3-dimethylaminopropyl)carbodiimide	3.018e-11	1.047e-09	1.1606	0.9995	1.0353	0.05	HMDB0244825	352.321	C8H17N3	4.93	0.05051	4.762	0.1363
		All-trans-13,14-dihydroretinol	0.006089	0.01453	1.1587	1.5849	1.1222	0.1663	PW_C007207;HMDB0011618;LMPR01090047	271.242	C20H32O	4.777	0.8617	4.257	0.7709
		Dimethylformamide	8.011e-09	7.539e-08	1.1587	1.02	1.0431	0.0609	HMDB0001888	74.06	C3H7NO	4.597	0.08929	4.407	0.171
		Leucomycin	2.638e-13	5.638e-11	1.1587	0.9442	1.0257	0.0366	HMDB0254035	701.405	C35H59NO13	5.754	0.03666	5.61	0.1035
		Carbamazepine	0.03332	0.06286	1.1575	1.4139	0.7867	-0.3461	HMDB0014704;PW_C009058	237.102	C15H12N2O	3.552	2.166	4.515	1.709
		S-Allylcysteine	2.674e-07	1.761e-06	1.1574	0.9383	1.0409	0.0578	HMDB0034323	162.058	C6H11NO2S	4.831	0.1379	4.641	0.1656
		Ergothioneine	0.001246	0.00363	1.157	1.0771	1.0771	0.1072	HMDB0003045	230.096	C9H15N3O2S	4.836	0.4352	4.49	0.4915
		2-Aminomuconic acid semialdehyde	1.635e-06	9.092e-06	1.1568	1.3023	0.9378	-0.0926	PW_C000991;HMDB0001280;LMFA01060191	124.039	C6H7NO3	3.8	0.2847	4.052	0.04858
		Hydroxyphenylacetylglycine	6.853e-08	4.988e-07	1.1543	1.0089	1.0398	0.0563	HMDB0000735	192.066	C10H11NO4	5.463	0.1348	5.254	0.1811
		Heliangin	7.855e-08	5.647e-07	1.1538	1.1414	0.9575	-0.0627	HMDB0036692	361.163	C20H26O6	4.703	0.1263	4.912	0.1911
		D-4-Hydroxyphenylglycine	0.01386	0.02955	1.1536	1.2814	1.1314	0.1781	-	168.065	C8H9NO3	2.944	0.5523	2.602	0.6694
		(S)-2-Acetamido-3-(4-chlorophenyl)propanoic acid	3.342e-08	2.628e-07	1.1536	0.994	1.0359	0.0509	HMDB0243712	242.058	C11H12ClNO3	5.341	0.09415	5.156	0.1752
		2-Hydroxy-4-trifluoromethyl benzoic acid	0.0005976	0.001886	1.153	1.0925	1.0588	0.0824	HMDB0060715	251.017	C8H5F3O3	5.331	0.325	5.035	0.4202
		Cyclohexanone oxime	6.426e-05	0.0002522	1.1478	1.4055	0.9409	-0.0879	HMDB0250654	271.166	C6H11NO	3.964	0.2194	4.213	0.312
		Monoethyl malonic acid	0.002053	0.005647	1.1473	1.2176	0.9356	-0.096	HMDB0000576	113.024	C5H8O4	3.43	0.2854	3.666	0.3818
		Farnesyl acetone	1.43e-10	3.001e-09	1.147	0.9769	1.0317	0.045	-	263.237	C18H30O	5.397	0.072	5.231	0.1291
		Delmopinol	4.361e-08	3.361e-07	1.1469	1.0414	1.0327	0.0464	HMDB0250973	272.258	C16H33NO2	6.377	0.08199	6.175	0.2057
		Tetradecan-2-ol	1.311e-09	1.752e-08	1.145	1.005	1.0363	0.0514	HMDB0062733	256.263	C14H30O	5.049	0.06164	4.872	0.1593
		Cardanolmonoene	1.919e-10	3.729e-09	1.1445	0.9599	1.0272	0.0387	HMDB0030482	341.222	C21H34O	6.04	0.04062	5.88	0.1416
		Lawsone	3.074e-11	1.047e-09	1.1437	0.9541	1.0358	0.0507	HMDB0253997;HMDB0030773	216.065	C10H6O3	4.487	0.03113	4.332	0.1322
		Medroxyprogesterone	1.636e-08	1.398e-07	1.1433	0.9692	1.0368	0.0521	LMST02030176;HMDB0001939;MJDBOTE0001334	383.201	C22H32O3	4.925	0.06213	4.75	0.1743
		Bisacurone epoxide	2.54e-06	1.37e-05	1.1415	1.1124	1.0421	0.0595	HMDB0038503	286.201	C15H24O4	6.514	0.1729	6.251	0.2896
		LysoPC(22:4(7Z,10Z,13Z,16Z)/0:0)	7.179e-07	4.295e-06	1.1415	1.0291	1.0382	0.0541	HMDB0010401	572.371	C30H54NO7P	5.975	0.1299	5.755	0.2342
		N-Docosahexaenoyl Tyrosine	3.081e-06	1.626e-05	1.1408	1.0225	1.0448	0.0632	HMDB0242024	492.308	C31H41NO4	5.569	0.1978	5.33	0.2301
		2-Oxo-4-hydroxy-4-carboxy-5-ureidoimidazole	1.935e-07	1.322e-06	1.1364	0.9725	1.0467	0.0658	HMDB0301917;HMDB0059663	185.031	C5H6N4O5	4.285	0.111	4.094	0.1872
		1-Phenyl-2-hexadecanoylamino-3-pyrrolidino-1-propanol	6.104e-05	0.0002416	1.1356	1.095	1.063	0.0881	HMDB0257849	441.38	C29H50N2O2	4.508	0.2471	4.241	0.3196
		PE-NMe2(22:4(7Z,10Z,13Z,16Z)/18:4(6Z,9Z,12Z,15Z))	0.000188	0.0006716	1.1349	1.1281	1.0691	0.0964	HMDB0114506;PW_C060527	848.579	C47H78NO8P	5.463	0.4413	5.11	0.3402
		Tetrahydroaldosterone-3-glucuronide	0.0002531	0.0008737	1.1344	1.1287	1.0491	0.0692	HMDB0010357;LMST05010067	539.25	C27H40O11	5.789	0.2666	5.518	0.3698
		DG(20:5(5Z,8Z,11Z,14Z,17Z)/14:0/0:0)	6.373e-05	0.0002506	1.1343	1.0238	1.0432	0.061	HMDB0007559;PW_C003610	619.49	C37H62O5	6.687	0.2376	6.41	0.3514
		PC(P-16:0/0:0)	8.634e-08	6.151e-07	1.1342	0.9964	1.0302	0.0429	LMGP01070006;HMDB0010407	480.344	C24H50NO6P	6.867	0.1232	6.666	0.1819
		Sphingosine 1-phosphate (d16:1-P)	6.234e-05	0.0002463	1.132	1.0187	1.0528	0.0742	HMDB0060061	352.225	C16H34NO5P	4.747	0.1945	4.509	0.3096
		((2R,3S)-3-Amino-2-hydroxy-2-(1H-imidazol-4-ylmethyl)-5-methyl)-5-methylhexanoic Acid	1.965e-08	1.631e-07	1.131	0.942	1.0387	0.0548	HMDB0242228	241.141	C11H19N3O3	4.512	0.0593	4.344	0.1686
		PE-NMe2(18:2(9Z,12Z)/18:4(6Z,9Z,12Z,15Z))	8.733e-08	6.203e-07	1.1301	1.058	1.0407	0.0576	HMDB0114076;PW_C060093	796.545	C43H74NO8P	5.956	0.166	5.723	0.1875
		CAY10580	3.087e-10	5.365e-09	1.1299	0.9683	1.031	0.044	-	342.266	C19H35NO4	5.38	0.02643	5.218	0.1495
		2-Phenylethanol glucuronide	0.001663	0.004704	1.1292	1.0105	1.0845	0.117	HMDB0010350	319.08	C14H18O7	4.029	0.4152	3.715	0.4493
		Valylglutamic acid	5.522e-07	3.363e-06	1.1286	0.9365	1.0352	0.0499	HMDB0029126	247.129	C10H18N2O5	5.533	0.1277	5.345	0.1823
		1-Cyclohexene-1-carboxylic acid	4.865e-05	0.0001969	1.1277	1.1227	1.0559	0.0785	HMDB0243852	251.129	C7H10O2	4.726	0.2477	4.476	0.2751
		O-Acetylsolasodine	1.628e-09	2.114e-08	1.1273	0.9327	1.0354	0.0502	-	456.352	C29H45NO3	4.504	0.06248	4.35	0.1357
		Estriol	1.89e-05	8.484e-05	1.1273	1.1354	1.0652	0.0911	HMDB0000347;HMDB0000153;PW_C000100;MJDBOTE0000808	333.144	C18H24O3	5.149	0.3429	4.834	0.2582
		MG(0:0/22:1(13Z)/0:0)	8.364e-11	1.966e-09	1.1256	0.9754	1.0263	0.0375	HMDB0011552	435.344	C25H48O4	6.402	0.05658	6.238	0.1337
		4-Hydroxystachydrine	1.3e-08	1.145e-07	1.1226	1.0812	0.9569	-0.0636	HMDB0029230;HMDB0029412	158.082	C7H13NO3	4.036	0.1053	4.218	0.1526
		Atractylenolide III	1.231e-12	1.523e-10	1.1207	0.9628	1.0289	0.0411	HMDB0248708;MJDBOTE0001286	266.174	C15H20O3	5.42	0.04562	5.268	0.1102
		Temazepam	0.01625	0.03396	1.1207	1.253	1.1291	0.1752	HMDB0014376	623.124	C16H13ClN2O2	4.119	0.7648	3.648	0.9631
		GPCho(16:0/20:5)	3.567e-07	2.291e-06	1.1194	1.0494	1.0363	0.0514	HMDB0039528;HMDB0007984	802.535	C44H78NO8P	6.745	0.1632	6.509	0.2184
		4-Bis(2-hydroxyethyl)amino-L-phenylalanine	2.619e-11	9.773e-10	1.1193	0.9436	1.038	0.0538	HMDB0247322	537.296	C13H20N2O4	4.238	0.07423	4.083	0.1062
		LysoPC(0:0/16:0)	2.096e-09	2.621e-08	1.1184	0.9739	1.0211	0.0301	HMDB0240262	991.671	C24H50NO7P	8.263	0.07329	8.092	0.1497
		Indole-3-Acetyl-L-Glutamic Acid	0.002612	0.006973	1.1181	1.1868	1.1134	0.155	-	303.099	C15H16N2O5	3.279	0.3913	2.945	0.5743
		Prenol	3.168e-10	5.397e-09	1.1174	0.9761	1.0423	0.0598	HMDB0030124	87.0805	C5H10O	4.045	0.03072	3.881	0.1506
		11,12-DiHETrE	2.066e-09	2.598e-08	1.1171	0.9258	1.0317	0.045	PW_C001562;HMDB0002314	361.233	C20H34O4	5.051	0.0428	4.896	0.1477
		Baloxavir marboxil	0.007094	0.01659	1.114	1.1238	1.0701	0.0977	HMDB0248855	608.069	C27H23F2N3O7S	4.547	0.4226	4.249	0.5465
		Lauramine Oxide	8.572e-10	1.206e-08	1.114	0.9929	1.0275	0.0391	-	230.248	C14H31NO	6.4	0.04748	6.229	0.1575
		2,5-Diamino-4,5-diketopyrimidine	0.03061	0.05861	1.1139	0.9211	1.0804	0.1116	HMDB0251499	323.063	C4H6N4O2	3.788	0.4756	3.506	0.6778
		(+)-3-Carene	9.551e-11	2.159e-09	1.1119	0.9642	1.035	0.0496	LMPR0102120021;HMDB0034697;HMDB0035619	137.132	C10H16	4.607	0.02071	4.451	0.1406
		PC(18:0/22:6(4Z,7Z,10Z,13Z,16Z,19Z))	1.01e-06	5.908e-06	1.1115	0.9939	1.038	0.0538	LMGP01010821;HMDB0008057;PW_C004106	878.568	C48H84NO8P	5.9	0.1553	5.684	0.2117
		Peimisine	1.665e-08	1.413e-07	1.1096	0.9427	1.0387	0.0548	HMDB0256207	469.339	C27H41NO3	4.512	0.03625	4.344	0.176
		LysoPC(0:0/18:0)	5.351e-07	3.276e-06	1.1093	0.9986	1.0313	0.0445	HMDB0011128	1047.73	C26H54NO7P	6.948	0.1609	6.737	0.1869
		Sunepitron	4.39e-08	3.373e-07	1.1084	0.9159	1.0352	0.0499	HMDB0258627	347.217	C17H23N5O2	4.71	0.05854	4.55	0.166
		3-(Aminomethyl)-2,5,9-trimethyl-7H-furo[3,2-g]chromen-7-one	1.547e-11	6.736e-10	1.1073	0.9636	1.0284	0.0404	HMDB0248325	258.112	C15H15NO3	5.582	0.03184	5.428	0.128
		DG(14:0/20:3(5Z,8Z,11Z)/0:0)	0.04563	0.08264	1.1038	1.5006	1.4683	0.5541	PW_C003074;HMDB0007023	613.48	C37H66O5	2.593	1.902	1.766	1.695
		2-Aminoadipic acid	5.691e-08	4.289e-07	1.1015	1.0757	0.9489	-0.0757	HMDB0000510;HMDB0302754	142.051	C6H11NO4	3.493	0.1193	3.681	0.1625
		Exo,exo-1,8-Epoxy-p-menthane-2,6-diol	0.0001958	0.0006923	1.1012	1.1223	1.0616	0.0862	HMDB0041376	185.118	C10H18O3	4.293	0.2489	4.044	0.3239
		Citalopram	0.02644	0.05158	1.101	1.1147	1.2294	0.298	HMDB0005038;PW_C002381;HMDB0005028	325.171	C20H21FN2O	2.433	1.017	1.979	0.7035
		D-Alanyl glycine	0.006395	0.01512	1.1007	0.9959	1.08	0.111	HMDB0302832	129.066	C5H10N2O3	4.28	0.281	3.963	0.6969
		PC(20:3/0:0)	7.379e-06	3.599e-05	1.1003	0.972	1.0288	0.041	-	546.355	C28H52NO7P	7.187	0.1223	6.986	0.2476
		3,8-Dihydroxy-6-methoxy-7(11)-eremophilen-12,8-olide	6.058e-12	3.849e-10	1.0999	0.9404	1.0255	0.0363	HMDB0041551	329.193	C16H24O5	5.958	0.03654	5.81	0.1172
		N6-Methyl-2'-deoxyadenosine	4.536e-12	3.332e-10	1.0994	0.935	1.0231	0.0329	HMDB0255300	283.151	C11H15N5O3	6.428	0.02787	6.283	0.1168
		SM(d20:1/20:5(6E,8Z,11Z,14Z,17Z)-OH(5))	0.0001759	0.0006332	1.0992	0.9097	1.0361	0.0512	HMDB0290745	792.586	C45H81N2O7P	5.916	0.1995	5.71	0.2706
		DG(PGF1alpha/a-13:0/0:0)	7.802e-05	0.0003017	1.0985	1.0223	1.0494	0.0696	HMDB0297464	591.456	C36H66O8	5.653	0.2517	5.387	0.322
		BEFLOXATONE	8.474e-07	5.043e-06	1.0979	0.983	1.045	0.0635	HMDB0248929	367.15	C15H18F3NO5	4.928	0.1295	4.716	0.2254
		EPIMESTROL	5.985e-05	0.0002381	1.0978	1.1035	1.0687	0.0959	HMDB0251855	347.16	C19H26O3	4.824	0.3519	4.514	0.288
		Fluorohydrocortisone	5.991e-10	8.803e-09	1.0976	0.9745	1.0344	0.0488	HMDB0252380	345.188	C21H29FO5	5.02	0.04461	4.853	0.152
		Flumethasone	3.117e-09	3.557e-08	1.0968	0.943	1.0288	0.041	HMDB0252336;MJDBOTE0001546	443.222	C22H28F2O5	5.751	0.05424	5.59	0.151
		PE(20:4/0:0)	4.48e-09	4.669e-08	1.0967	0.978	1.0283	0.0403	LMGP02050009;HMDB0011517	502.293	C25H44NO7P	6.502	0.08551	6.323	0.1552
		Pyrroline hydroxycarboxylic acid	3.322e-11	1.088e-09	1.0965	0.903	1.0252	0.0359	PW_C001057;HMDB0001369	130.05	C5H7NO3	5.785	0.06546	5.643	0.09974
		1,2-Dihydroxy-3-keto-5-methylthiopentene	2.565e-06	1.377e-05	1.096	0.8672	1.0436	0.0616	HMDB0012134	145.032	C6H10O3S	4.169	0.141	3.995	0.1678
		SM(d16:1/14:0)	0.002887	0.007575	1.0959	0.9044	1.0452	0.0638	-	647.511	C35H71N2O6P	5.735	0.3374	5.487	0.388
		PC(24:1(15Z)/20:5(5Z,8Z,11Z,14Z,17Z))	5.839e-09	5.792e-08	1.0958	0.9851	1.0275	0.0391	HMDB0008807;PW_C004855	907.689	C52H92NO8P	6.4	0.05634	6.229	0.1665
		4-Oxo-L-proline	5.728e-06	2.884e-05	1.0954	1.0362	1.0391	0.0553	HMDB0246561;HMDB0304793	130.05	C5H7NO3	5.763	0.1601	5.546	0.2412
		GPCho(22:5/14:1)	0.0006615	0.002065	1.0952	0.9461	1.0465	0.0656	HMDB0008657;HMDB0008690	800.52	C44H76NO8P	6.007	0.2279	5.74	0.4396
		PC(22:6(4Z,7Z,10Z,13Z,16Z,19Z)/18:2(9Z,12Z))	1.109e-08	9.918e-08	1.0941	1.0406	1.0301	0.0428	HMDB0008730;PW_C004778;LMGP01012109	852.551	C48H80NO8P	7.155	0.1237	6.946	0.1715
		Ornithine	4.883e-12	3.383e-10	1.0937	0.9295	1.0329	0.0467	HMDB0000214;PW_C000140;HMDB0003374;MJDBOTE0000357	265.19	C5H12N2O2	4.524	0.04401	4.38	0.109
		Alpha-Pinene	6.597e-11	1.72e-09	1.0937	0.9512	1.0412	0.0582	HMDB0006525;HMDB0302508;HMDB0035658	137.132	C10H16	3.844	0.02406	3.692	0.1343
		3,4-Dimethyl-5-pentyl-2-furanpropanoic acid	1.984e-07	1.352e-06	1.093	0.9305	1.0349	0.0495	HMDB0112083;LMFA01150023	477.318	C14H22O3	5.194	0.09613	5.019	0.1781
		Pentolame	1.272e-06	7.274e-06	1.0929	0.9275	1.0412	0.0582	HMDB0256289	396.232	C23H35NO2	4.722	0.1607	4.535	0.1581
		LysoPE(20:0/0:0)	0.002619	0.006977	1.0919	1.1775	0.9191	-0.1217	HMDB0011511	490.33	C25H52NO7P	4.159	0.5195	4.525	0.5323
		N-Myristoyl Aspartic acid	5.403e-06	2.743e-05	1.0918	0.9018	1.0364	0.0516	HMDB0242048	343.238	C18H33NO5	4.891	0.08719	4.719	0.2172
		Methoxamine	6.516e-11	1.72e-09	1.091	0.9352	1.0282	0.0401	HMDB0014861	194.118	C11H17NO3	5.401	0.02384	5.253	0.1298
		Fumigaclavine C	3.34e-07	2.163e-06	1.0905	0.9318	1.0358	0.0507	HMDB0252522	331.217	C23H30N2O2	4.834	0.06797	4.667	0.1879
		5'-Deoxy-5'-fluorouridine	0.001421	0.004053	1.0902	1.1105	1.0787	0.1093	HMDB0060406;HMDB0246881	279.101	C9H11FN2O5	4.292	0.2275	3.979	0.5894
		2-Decenoylcarnitine	1.093e-05	5.127e-05	1.0869	0.9676	1.0348	0.0494	HMDB0241072	314.232	C17H31NO4	6.515	0.1808	6.296	0.2387
		4-Amino-3-hydroxybutyrate	5.466e-06	2.764e-05	1.0848	1.0226	1.0441	0.0623	HMDB0061877	84.0444	C4H9NO3	5.024	0.1593	4.812	0.232
		PA(PGF2alpha/i-20:0)	2.159e-11	8.604e-10	1.0842	0.9768	1.022	0.0314	HMDB0268173	816.55	C43H79O11P	7.307	0.03772	7.15	0.1298
		Yuccagenin	1.835e-08	1.541e-07	1.0835	0.9044	1.0241	0.0344	LMST01080011;HMDB0303386	463.339	C27H42O4	6.454	0.04783	6.302	0.1553
		PC(20:1(11Z)/18:0)	1.585e-05	7.291e-05	1.0829	0.9711	1.0391	0.0553	PW_C004348;HMDB0008300;LMGP01011816	860.611	C46H90NO8P	5.632	0.2056	5.42	0.2044
		PC(18:2(9Z,12Z)/16:1(9Z))	2.539e-08	2.044e-07	1.0819	0.9792	1.0284	0.0404	LMGP01011620;PW_C004182;HMDB0008134	778.535	C42H78NO8P	6.743	0.1061	6.557	0.1641
		Arbutin	0.002634	0.006989	1.0816	0.9539	0.9381	-0.0922	HMDB0029943;MJDBOTE0001645	253.072	C12H16O7	4.181	0.5099	4.457	0.1402
		(S)-2-Acetolactate	2.268e-08	1.845e-07	1.0811	0.9803	0.9561	-0.0648	LMFA01050460;HMDB0006855	131.035	C5H8O4	3.968	0.08668	4.15	0.173
		Cefotaxime	7.857e-11	1.904e-09	1.0809	0.9135	1.028	0.0398	HMDB0014636	438.057	C16H17N5O7S2	5.252	0.0293	5.109	0.1241
		2',3'-Dideoxyadenosine	1.427e-14	5.59e-12	1.0802	0.8946	1.0255	0.0363	HMDB0245544	253.141	C10H13N5O2	5.059	0.03419	4.933	0.08183
		L-Octanoylcarnitine	0.0004894	0.001594	1.0791	0.8504	1.0372	0.0527	HMDB0000791;LMFA07070002	288.217	C15H29NO4	6.137	0.2648	5.917	0.2748
		5-methylnonadecanoylcarnitine	2.831e-05	0.0001219	1.0785	1.0385	1.0538	0.0756	HMDB0240906	456.404	C27H53NO4	4.971	0.2154	4.717	0.3002
		Gallamonum	1.166e-10	2.516e-09	1.0763	0.8907	1.0274	0.039	HMDB0252596	441.38	C24H45N3O3	5.141	0.03136	5.004	0.1198
		Tyramine	1.275e-08	1.128e-07	1.0754	1.0131	1.0275	0.0391	PW_C000210;HMDB0000306;MJDBOTE0000392	120.081	C8H11NO	6.827	0.07602	6.644	0.1756
		N-[(3a,5b,7a)-3-hydroxy-24-oxo-7-(sulfooxy)cholan-24-yl]-Glycine	0.000596	0.001883	1.0754	1.2228	0.9478	-0.0773	HMDB0002496	528.264	C26H43NO8S	4.991	0.3447	5.266	0.3391
		PE(22:6(4Z,7Z,10Z,13Z,16Z,19Z)/P-18:1(9Z))	7.415e-12	4.358e-10	1.0747	0.9685	1.0189	0.027	HMDB0009711	806.568	C45H76NO7P	8.308	0.04455	8.154	0.12
		Pyroglutamic Acid	2.687e-05	0.0001161	1.0745	1.0437	1.0382	0.0541	PW_C000182;HMDB0000267;MJDBOTE0000549	130.05	C5H7NO3	5.571	0.1493	5.366	0.2611
		L-Methionine S-oxide	5.814e-06	2.915e-05	1.0734	1.0338	1.0417	0.0589	HMDB0002005	148.043	C5H11NO3S	5.147	0.07634	4.941	0.2743
		Phomalone	0.006404	0.01513	1.073	0.9867	1.0609	0.0853	-	253.108	C13H18O5	4.892	0.449	4.611	0.4451
		Beta-Phellandrene	4.677e-11	1.41e-09	1.0726	0.9184	1.031	0.044	HMDB0036081;HMDB0041633	137.132	C10H16	4.723	0.02075	4.581	0.1239
		Asparaginylarginine	4.965e-07	3.072e-06	1.0725	0.8889	1.0369	0.0523	HMDB0028725	271.151	C10H20N6O4	4.467	0.07186	4.308	0.1787
		2',3-Dimethyl-4-aminobiphenyl	0.0001714	0.000619	1.072	0.9054	1.0496	0.0698	HMDB0246347	198.128	C14H15N	4.526	0.1988	4.312	0.2891
		DL-Dopa	0.005633	0.01355	1.0701	1.0147	1.1219	0.1659	HMDB0000609;MJDBOTE0000587	196.061	C9H11NO4	3.12	0.4915	2.781	0.5802
		MG(0:0/22:6(4Z,7Z,10Z,13Z,16Z,19Z)/0:0)	1.027e-06	5.97e-06	1.068	0.8961	1.0311	0.0442	LMGL01010027;HMDB0011557	441.243	C25H38O4	5.465	0.08082	5.3	0.1912
		Latrunculin B	3.148e-09	3.575e-08	1.0672	0.8996	1.0227	0.0324	HMDB0253990	413.212	C20H29NO5S	6.52	0.03844	6.375	0.1412
		1-Pyrroline-4-hydroxy-2-carboxylate	7.656e-05	0.000297	1.0671	1.075	1.0478	0.0674	PW_C001512;HMDB0002234	276.118	C5H7NO3	5.3	0.1299	5.058	0.3658
		Mertiatide	1.007e-09	1.401e-08	1.0663	0.9215	1.0276	0.0393	HMDB0254471	302.02	C8H13N3O5S	5.552	0.03111	5.403	0.1415
		LysoPE(22:6(4Z,7Z,10Z,13Z,16Z,19Z)/0:0)	1.419e-06	8.056e-06	1.0645	0.9197	1.0309	0.0439	HMDB0011526	526.292	C27H44NO7P	6.4	0.1384	6.208	0.1937
		1-Ethyl-3-(dimethyl-aminopropyl)-carbodiimide	1.155e-09	1.579e-08	1.0642	0.9065	1.0312	0.0443	HMDB0258121	352.321	C8H17N3	4.819	0.04623	4.673	0.1331
		PE(24:1(15Z)/22:5(4Z,7Z,10Z,13Z,16Z))	9.484e-08	6.716e-07	1.0641	0.907	1.0318	0.0452	HMDB0009769;PW_C005817	840.624	C51H90NO8P	5.188	0.07549	5.028	0.164
		PC(16:0/22:6(4Z,7Z,10Z,13Z,16Z,19Z))	2.542e-10	4.596e-09	1.0639	0.9248	1.0185	0.0264	PW_C004040;LMGP01012137;HMDB0007991	828.55	C46H80NO8P	8.162	0.03712	8.014	0.132
		Cichorioside B	0.0001668	0.0006033	1.0636	1.008	1.0734	0.1022	HMDB0302050	458.202	C21H28O10	4.14	0.3181	3.857	0.3209
		Verdamicin	0.008879	0.02002	1.0629	1.0618	1.1141	0.1559	HMDB0259789	444.281	C20H39N5O7	3.465	0.5734	3.11	0.6107
		1,10-dihydro-1,10-dihydroxyfluoren-9-one	2.64e-09	3.118e-08	1.0619	0.9363	1.0328	0.0466	HMDB0304006	214.063	C13H10O3	4.815	0.04043	4.662	0.1482
		Calcitroic acid	5.461e-07	3.335e-06	1.0618	0.897	1.0271	0.0386	HMDB0006472	413.212	C23H34O4	5.909	0.06765	5.753	0.1775
		PC(20:0/0:0)	1.499e-05	6.908e-05	1.0616	0.9585	1.0402	0.0569	HMDB0010390;LMGP01050045	574.384	C28H58NO7P	5.894	0.1894	5.666	0.2537
		LysoPC(18:1(11Z)/0:0)	1.429e-09	1.877e-08	1.0614	0.9768	1.0224	0.032	HMDB0010385	522.355	C26H52NO7P	7.668	0.05428	7.5	0.1544
		DG(8:0/15:0/0:0)	0.0006856	0.002135	1.0608	0.9422	1.0419	0.0592	PW_C062183;HMDB0092917	465.355	C26H50O5	5.095	0.1697	4.89	0.3427
		1-Hexadecene	7.49e-08	5.418e-07	1.06	0.9881	1.0373	0.0528	HMDB0243889	242.284	C16H32	5.284	0.1482	5.094	0.1367
		L-Felinine	2.097e-05	9.268e-05	1.06	0.8868	1.0441	0.0623	HMDB0245004	190.09	C8H17NO3S	4.541	0.1946	4.349	0.1821
		Ubiquinol-8	4.338e-07	2.712e-06	1.0597	0.8812	1.0212	0.0303	HMDB0001060;HMDB0304523	794.605	C49H78O4	7.331	0.07271	7.179	0.1684
		Alpha-[3-(Nitrosoamino)propyl]-3-pyridinemethanol	9.322e-09	8.662e-08	1.0596	0.8734	1.0284	0.0404	HMDB0062443	195.099	C9H13N3O2	5.109	0.03905	4.968	0.1416
		5-(Hydroxymethyl)-4-methoxy-2(5H)-furanone	1.37e-11	6.076e-10	1.0595	0.91	1.0273	0.0389	-	145.05	C6H8O4	5.311	0.06035	5.17	0.09913
		O-methoxycatechol-O-sulphate	0.02315	0.04584	1.0588	0.89	0.9348	-0.0973	HMDB0060013	203.002	C7H8O5S	5.022	0.6214	5.372	0.7376
		PE(PGE2/18:3(6Z,9Z,12Z))	8.017e-09	7.539e-08	1.0582	0.8931	1.0242	0.0345	HMDB0261531	842.52	C43H72NO11P	6.215	0.04112	6.068	0.1473
		Diethanolamine	2.143e-11	8.604e-10	1.0572	0.921	1.0336	0.0477	HMDB0004437	106.086	C4H11NO2	4.305	0.01674	4.165	0.1208
		Atrovirinone	0.0001505	0.0005514	1.0565	1.0803	1.0545	0.0766	HMDB0036981	477.151	C25H28O8	4.45	0.226	4.22	0.2928
		Enniatin B	3.333e-11	1.088e-09	1.0553	0.8849	1.0206	0.0294	HMDB0251813;HMDB0251812	639.407	C33H57N3O9	6.529	0.02428	6.397	0.113
		R-Palmitoyl-(2-methyl) Ethanolamide	1.034e-08	9.314e-08	1.0537	0.948	1.0327	0.0464	-	314.305	C19H39NO2	5.147	0.05751	4.984	0.1601
		PC(22:1(13Z)/18:4(6Z,9Z,12Z,15Z))	3.945e-07	2.493e-06	1.0532	0.8849	1.0233	0.0332	PW_C004616;LMGP01012225;HMDB0008568	818.601	C48H86NO8P	6.941	0.1068	6.783	0.1513
		2-[2-(4-Hydroxy-3-methoxyphenyl)ethyl]-5-octylfuran	1.297e-11	5.895e-10	1.0531	0.889	1.0208	0.0297	HMDB0040928	683.433	C21H30O3	6.434	0.0286	6.303	0.1079
		4-Hydroxybenzaldehyde	8.437e-09	7.902e-08	1.0522	0.9925	1.038	0.0538	HMDB0011718;MJDBOTE0000554	123.044	C7H6O2	4.859	0.06621	4.681	0.1721
		6-Hydroxycortisol	0.02008	0.04081	1.0518	1.2637	1.0857	0.1186	HMDB0247074	423.202	C21H30O6	3.675	0.4474	3.385	0.6531
		PA(8:0/a-15:0)	1.417e-06	8.056e-06	1.0513	0.9752	1.0383	0.0542	HMDB0115681;PW_C064066	540.366	C26H51O8P	5.807	0.1951	5.593	0.1638
		Methysergide	1.921e-05	8.587e-05	1.0501	0.8742	1.0376	0.0533	HMDB0014392	376.201	C21H27N3O2	4.77	0.1166	4.597	0.2206
		Methyl 2-amino-3-(4-chlorophenyl)propanoate	5.191e-09	5.306e-08	1.05	0.9103	1.0333	0.0473	HMDB0254564	196.052	C10H12ClNO2	4.712	0.07051	4.56	0.1344
		PC(P-16:0/20:3(8Z,11Z,14Z)-2OH(5,6))	1.033e-09	1.429e-08	1.0459	0.9754	1.0224	0.032	HMDB0289467	782.568	C44H82NO9P	7.985	0.07855	7.81	0.1452
		2-Amino-6-methoxypurine	5.992e-13	1.006e-10	1.0459	0.8747	1.0233	0.0332	HMDB0245002	207.099	C6H7N5O	5.456	0.01949	5.332	0.09578
		9E-Heptadecenoic acid	1.376e-07	9.603e-07	1.0451	0.9457	1.0333	0.0473	LMFA01030289;HMDB0031046	286.274	C17H32O2	5.432	0.09104	5.257	0.1767
		Ponasteroside A	0.0001038	0.0003924	1.0442	1.1101	1.0578	0.0811	HMDB0034091	625.359	C33H54O11	5.34	0.3405	5.048	0.2858
		7-Methylinosine	0.0005501	0.001762	1.0435	1.3157	1.1289	0.1749	HMDB0003950	264.088	C11H15N4O5+	3.259	0.3959	2.887	0.5318
		2-Aminopurine	1.268e-13	3.726e-11	1.0414	0.8776	1.0228	0.0325	HMDB0245025	177.088	C5H5N5	5.574	0.02182	5.45	0.09062
		P-Coumaric Acid	1.509e-08	1.303e-07	1.041	0.973	1.0267	0.038	HMDB0030677;HMDB0003654;HMDB0002035;MJDBOTE0000719	182.081	C9H8O3	6.58	0.06091	6.409	0.1706
		Pyocyanin	0.001216	0.003561	1.041	0.9517	1.0513	0.0722	HMDB0256934	479.173	C13H10N2O	4.613	0.2531	4.388	0.3504
		Grotan	4.793e-10	7.416e-09	1.0407	0.8945	1.0292	0.0415	HMDB0243492	456.352	C9H21N3O3	4.897	0.02416	4.758	0.1298
		Glutaral	4.255e-07	2.675e-06	1.0406	1.0157	0.9592	-0.0601	HMDB0029599	99.0451	C5H8O2	3.69	0.1115	3.847	0.1439
		Triethanolamine	1.062e-10	2.313e-09	1.0401	0.899	1.0263	0.0375	HMDB0032538	150.112	C6H15NO3	5.301	0.01466	5.165	0.1232
		DG(i-20:0/i-13:0/0:0)	0.002557	0.00684	1.0396	1.0574	1.081	0.1124	HMDB0094139;PW_C064518	603.497	C36H70O5	4.726	0.485	4.372	0.5333
		2'-Deoxymugineic acid	0.0003275	0.001114	1.039	1.0972	1.0795	0.1104	HMDB0033909	339.096	C12H20N2O7	3.831	0.3233	3.549	0.3495
		Ethylenediaminetetraaceticacid	2.194e-08	1.797e-07	1.0386	0.9822	1.0276	0.0393	HMDB0257824	337.062	C10H16N2O8	6.395	0.06736	6.223	0.1709
		3h-Adrenaline	3.296e-06	1.718e-05	1.0383	0.9837	1.0422	0.0596	HMDB0246263	203.139	C9H15NO3	5.043	0.1342	4.839	0.2292
		Dodecenoylcarnitine	9.112e-11	2.1e-09	1.038	0.8896	1.0241	0.0344	HMDB0251567	342.266	C19H35NO4	5.647	0.0142	5.514	0.1201
		GPCho(22:6/18:1)	2.261e-09	2.812e-08	1.037	1.0141	1.0264	0.0376	HMDB0008754;HMDB0008728;HMDB0008729	854.566	C48H82NO8P	6.894	0.06965	6.717	0.1587
		2,6-Diamino-9-(2-hydroxyethoxymethyl)purine	1.267e-09	1.712e-08	1.0361	0.9444	1.0408	0.0577	HMDB0246998	207.099	C8H12N6O2	4.209	0.08537	4.044	0.1307
		Choline Phosphate	3.765e-10	6.247e-09	1.0361	0.8946	1.0264	0.0376	HMDB0001565	184.073	C5H15NO4P+	5.336	0.04613	5.199	0.1188
		Trp Leu	4.252e-06	2.188e-05	1.0355	1.0189	1.0494	0.0696	-	318.181	C17H23N3O3	4.459	0.1895	4.249	0.1878
		Ganglioside GD1b (d18:1/22:1(13Z))	0.0001807	0.0006486	1.0348	0.8846	1.0368	0.0521	HMDB0011830	943.998	C89H155N3O39	6.138	0.204	5.92	0.2942
		(2E,4E)-Octadeca-2,4-dienoylcarnitine	6.043e-05	0.0002396	1.0348	1.0703	1.0326	0.0463	HMDB0241541	424.342	C25H45NO4	7.032	0.1648	6.81	0.3021
		Homomethionine	0.0006558	0.002053	1.0346	0.8825	1.0622	0.0871	HMDB0030406	181.101	C6H13NO2S	3.297	0.1732	3.104	0.3115
		PC(16:0/0:0)	3.205e-07	2.082e-06	1.0336	0.8885	1.0277	0.0394	LMGP01050018;HMDB0010382	518.322	C24H50NO7P	5.83	0.08107	5.673	0.1675
		Piperidine	4.394e-06	2.251e-05	1.0332	1.01	1.0242	0.0345	HMDB0034301	86.0964	C5H11N	7.151	0.07036	6.982	0.2191
		Azitromycin	0.004026	0.01006	1.0325	0.8503	1.0416	0.0588	HMDB0249627	764.557	C39H74N2O11	5.991	0.2885	5.752	0.4365
		2-O-(6-Phospho-alpha-mannosyl)-D-glycerate	0.001272	0.003696	1.032	0.9216	0.9447	-0.0821	HMDB0012152	329.03	C9H17O12P	3.81	0.3119	4.033	0.2777
		Enalapril	1.23e-10	2.629e-09	1.031	0.8912	1.0296	0.0421	HMDB0249344;HMDB0014722;PW_C009073	376.202	C20H28N2O5	4.802	0.0439	4.664	0.1156
		D-beta-Homoserine	2.125e-07	1.431e-06	1.0308	0.8815	1.0287	0.0408	HMDB0250739	120.065	C4H9NO3	5.128	0.06852	4.985	0.1518
		FAPy-adenine	2.508e-10	4.571e-09	1.0308	0.8648	1.0271	0.0386	HMDB0004816	195.099	C5H7N5O	4.933	0.02464	4.803	0.1183
		9,10-Epoxyoctadecenoic acid	1.036e-10	2.277e-09	1.0307	0.8697	1.0267	0.038	HMDB0004701	319.222	C18H32O3	4.964	0.02126	4.835	0.1157
		2-(3-Mercaptopropyl)pentanedioic acid	0.03019	0.05789	1.0299	0.9177	1.0686	0.0957	HMDB0245244	227.037	C8H14O4S	4.785	0.5658	4.478	0.6836
		PC(18:4(6Z,9Z,12Z,15Z)/20:0)	1.089e-06	6.277e-06	1.0292	0.84	1.027	0.0384	LMGP01011719;PW_C004289;HMDB0008241	792.588	C46H84NO8P	6.011	0.1052	5.853	0.1629
		13(S)-Hydroperoxylinolenic acid	8.128e-11	1.93e-09	1.0274	0.8871	1.0249	0.0355	HMDB0301803	333.202	C18H30O4	5.485	0.02098	5.352	0.1183
		LysoPE(20:1(11Z)/0:0)	1.821e-09	2.315e-08	1.0259	0.865	1.0212	0.0303	HMDB0011512	507.329	C25H50NO7P	6.259	0.02882	6.129	0.1257
		LysoPE(0:0/22:5(7Z,10Z,13Z,16Z,19Z))	4.323e-06	2.219e-05	1.0255	0.947	1.0377	0.0534	HMDB0011495	528.309	C27H46NO7P	5.565	0.1691	5.363	0.1999
		7-Hydroxy-6-methyl-8-ribityl lumazine	0.003331	0.00854	1.0236	0.7709	1.0388	0.0549	HMDB0004256;PW_C002109	293.09	C12H16N4O7	5.005	0.2453	4.818	0.311
		Isatoribine	0.0005584	0.001786	1.0235	0.8023	0.9651	-0.0512	HMDB0253592	355.011	C10H12N4O6S	5.228	0.2083	5.417	0.2645
		13Z-Docosenamide	1.004e-05	4.776e-05	1.0222	1.042	1.036	0.051	LMFA08010028	338.342	C22H43NO	6.353	0.2254	6.132	0.1828
		Pomiferin	0.002956	0.007747	1.0213	1.2013	1.1119	0.153	LMPK12050244;HMDB0256696	420.158	C25H24O6	3.586	0.544	3.225	0.4987
		PE(21:0/0:0)	3.214e-06	1.683e-05	1.0206	0.9451	1.0338	0.048	LMGP02050026	524.37	C26H54NO7P	6.239	0.16	6.035	0.2053
		Cedazuridine	0.0001602	0.000582	1.0205	1.08	1.059	0.0827	HMDB0304872	301.118	C9H14F2N2O5	5.277	0.361	4.983	0.2861
		1-Stearoyl-rac-glycerol	1.727e-10	3.498e-09	1.0197	0.8877	1.0276	0.0393	HMDB0011131	359.315	C21H42O4	5.02	0.01939	4.885	0.1223
		Alpha-Tocopherol	3.536e-05	0.000149	1.0175	0.8829	1.0325	0.0461	HMDB0039463;HMDB0034227;HMDB0033685;LMPR02020001;HMDB0001893	430.38	C29H50O2	5.558	0.1224	5.383	0.2328
		Cefluprenam	0.001082	0.003215	1.016	1.1124	1.0693	0.0967	HMDB0249765	537.114	C20H25FN8O6S2	3.613	0.2798	3.379	0.3416
		Fuegin	0.0001362	0.0005044	1.016	1.1982	1.0494	0.0696	-	265.144	C15H22O4	4.8	0.1902	4.574	0.3143
		Adipic Acid	0.0001055	0.0003975	1.0151	0.981	0.9526	-0.0701	HMDB0000448;LMFA01170048	145.051	C6H10O4	3.837	0.1479	4.028	0.2692
		GlcCer(d18:1/18:0)	4.66e-06	2.382e-05	1.014	0.9624	0.9606	-0.058	HMDB0004972;LMSP0501AA05	762.565	C42H81NO8	5.166	0.1503	5.378	0.2354
		CID 9844747	0.00235	0.006351	1.0122	0.9693	1.0417	0.0589	HMDB0252301	452.136	C22H26FN3O4	5.667	0.2347	5.44	0.409
		2-Methylimidazole	0.0005362	0.001722	1.0121	0.9086	1.0686	0.0957	HMDB0245233	83.0604	C4H6N2	3.77	0.2566	3.528	0.3483
		PC(P-16:0/2:0)	1.753e-08	1.477e-07	1.012	0.9281	1.0226	0.0322	LMGP01030009	544.337	C26H52NO7P	7.057	0.0508	6.901	0.1587
		Gymnodimine	3.017e-05	0.0001289	1.011	0.9337	1.0355	0.0503	HMDB0041430	1037.65	C32H45NO4	6.265	0.1965	6.05	0.241
		Acetaminophen	0.0254	0.04975	1.0103	0.7918	0.8955	-0.1592	PW_C001233;HMDB0001859	150.056	C8H9NO2	2.433	0.3215	2.717	0.7608
		PC(18:2(9Z,12Z)/14:0)	0.0001172	0.0004379	1.0097	0.8276	1.0287	0.0408	HMDB0008130;PW_C004178;LMGP01011616	730.537	C40H76NO8P	6.678	0.177	6.492	0.2368
		(2E,8E)-10-hydroxydeca-2,8-dien-4-ynoyl-CoA	1.276e-08	1.128e-07	1.0096	0.9228	1.0273	0.0389	HMDB0300906	930.19	C31H46N7O18P3S	5.86	0.07839	5.704	0.1401
		PG(a-21:0/22:5(4Z,7Z,10Z,13Z,19Z)-O(16,17))	2.003e-09	2.531e-08	1.0095	0.8588	1.0236	0.0337	HMDB0270927	898.61	C49H85O11P	5.816	0.04953	5.682	0.121
		N-(Tricosanoyl)-4E,14Z-sphingadienine	0.009291	0.02082	1.0088	1.1252	0.9267	-0.1098	HMDB0255029;LMSP02010030	678.604	C41H79NO3	4.587	0.6596	4.95	0.5293
		(2R,3R)-(-)-2,3-Butanediol	3.126e-10	5.365e-09	1.008	0.8777	1.0286	0.0407	HMDB0033007	73.0648	C4H10O2	4.746	0.02363	4.614	0.1212
		Monic acid	3.789e-08	2.959e-07	1.0076	0.8379	1.0315	0.0447	HMDB0061154	343.208	C18H30O6	4.418	0.0506	4.283	0.1389
		Ecdysterone	3.855e-09	4.216e-08	1.0072	0.8347	1.0222	0.0317	HMDB0030180;HMDB0242587	463.303	C27H44O7	5.767	0.04098	5.642	0.1196
		2-Deoxy-D-glucopyranose 6-phosphate	0.006287	0.0149	1.0055	0.9015	0.9281	-0.1076	HMDB0245098	277.068	C6H13O8P	3.64	0.5708	3.922	0.1856
		Pyrodone	7.946e-12	4.448e-10	1.0052	0.836	1.0214	0.0305	HMDB0256988	339.206	C17H25NO2	5.592	0.02284	5.475	0.09568
		P-Tolualdehyde	2.743e-09	3.224e-08	1.0047	0.8614	1.0361	0.0512	HMDB0029638	121.065	C8H8O	3.79	0.03021	3.658	0.129
		LysoPC(20:4(5Z,8Z,11Z,14Z)/0:0)	1.017e-06	5.933e-06	1.0047	0.9359	1.0231	0.0329	HMDB0010395	544.339	C28H50NO7P	7.789	0.1135	7.613	0.1841
		Gabapentin enacarbil	5.857e-11	1.583e-09	1.0043	0.8643	1.0269	0.0383	HMDB0252567	347.217	C16H27NO6	4.851	0.02684	4.724	0.1096
		Vulgarole	3.505e-09	3.905e-08	1.0041	0.8206	1.0249	0.0355	HMDB0035085	245.175	C12H20O3	5.109	0.04158	4.985	0.1176
		Acetylcysteine	0.0006283	0.001978	1.0038	0.9271	1.0387	0.0548	HMDB0000574;HMDB0001890;MJDBOTE0001037	146.027	C5H9NO3S	5.718	0.2085	5.505	0.3273
		Fructosyl-lysine	0.0008242	0.002507	1.0037	1.2014	1.0691	0.0964	HMDB0252495;HMDB0034879;HMDB0242138	347.123	C12H24N2O7	4.206	0.2335	3.934	0.4572
		4-Methyl-1H-Benzotriazole	4.43e-10	7.133e-09	1.0006	0.8601	1.026	0.037	-	134.071	C7H7N3	5.016	0.02469	4.889	0.1183

## Sheet: Figure1c
	Figure 1c	Metabolite	VIP_Oplsda	P_value	Regulate
		N-formylanthranilic acid	5.737	9.732e-13	up
		Indoleacetic acid	4.6085	3.415e-10	down
		3-Hydroxykynurenamine	4.5765	1.584e-11	down
		Acetyl-N-formyl-5-methoxykynurenamine	4.5293	1.636e-06	up
		Kynurenine	3.8456	7.072e-10	up
		Indole-3-acetic acid	3.6577	3.773e-10	down
		N-Acetylserotonin	3.6528	6.374e-07	up
		3-Amino-1,4-dimethyl-5H-pyrido[4,3-b]indole	2.2984	1.719e-05	up
		L-Tryptophan	2.0098	0.002552	down
		kynurenic acid	1.9141	0.005465	down
		Indole	1.7854	0.005813	up
		Serotonin	1.7176	1.284e-14	up
		3-Methylindole	1.6736	6.215e-06	down
		Indole-3-Carboxaldehyde	1.5311	3.361e-14	up
		N-hydroxy-L-tryptophan	1.5097	0.0005898	up
		L-Aspartate-semialdehyde	1.2312	6.658e-11	up
		6-Bromo-L-tryptophan	1.1884	3.782e-05	up
		Pretyrosine	1.1665	4.436e-08	up
		2-Aminomuconic acid semialdehyde	1.1568	1.635e-06	down
		Indole-3-Acetyl-L-Glutamic Acid	1.1181	0.002612	up

## Sheet: Figure1d
	Figure 1d	Metabolite (ng/ml）	S1	S2	S3	S4	S5	S6	M1	M2	M3	M4	M5	M6	Log2FC（MCAO/Sham）	P_value
		3-Indoleacetonitrile	0	0.00847	0	0	0	0	0.00316	0.00291	0.0362	0.0121	0.0859	0.00895	4.13894	0.00789277
		Indole-3-lactic Acid	6.75882	6.63423	9.63655	9.84998	11.0854	8.13663	46.1768	47.474	48.2877	62.7189	55.2129	40.3307	2.52653	1.23439e-05
		3-Hydroxy-DL-kynurenine	3.44818	3.13374	2.11914	3.16763	4.17582	2.32435	6.5299	7.57451	6.5926	12.3053	10.664	2.86413	1.34091	0.00445267
		Kynurenic Acid	0.3732	0.40449	1.11155	0.92404	0.32452	0.88673	1.05345	3.62162	0.8986	1.02982	1.25174	1.67119	1.24311	0.0163092
		rac-Kynurenine	15.2497	13.2047	13.3371	12.0109	21.7992	12.4968	27.0938	35.6458	23.6726	34.1732	52.0625	24.2519	1.16027	0.00394775
		Picolinic acid (PCL 016)	4.09076	3.22545	2.62699	4.02129	3.55922	3.28384	8.41564	6.7361	7.14555	6.76251	10.2305	5.45539	1.10464	0.000331171
		3-hydroxyanthranilic acid	1.28016	1.37125	0.59678	1.17652	1.1808	0.95334	2.43314	1.84542	2.72185	2.63599	3.05571	1.21267	1.08407	0.00157381
		Indoxyl Sulfate Potassium Salt	17.3823	18.0021	31.1749	28.4285	13.0571	28.6962	31.001	95.7606	32.1198	40.1675	31.3872	42.9343	0.999409	0.00394775
		5-Hydroxyindole-3-aceticAcid	230.601	176.597	201.8	172.955	184.911	172.642	245.573	290.614	326.096	285.576	376.888	215.886	0.611203	0.000528532
		Quinolinic acid	10.8741	12.2822	11.0612	11.2926	10.2855	10.3316	14.5587	18.2505	12.6421	14.7003	22.9072	11.0484	0.509062	0.0255701
		Serotonin	0.91171	0.50045	0.70036	0.40965	0.71157	0.40698	0.28934	1.2344	0.66481	0.77207	1.28998	0.53212	0.393608	0.267923
		Xanthurenic acid	15.0452	17.0796	16.7667	17.151	17.0112	16.1958	17.8785	19.71	19.7049	19.8059	29.2799	17.9559	0.325101	0.00394775
		Indole-3-carboxaldehyde	1.29993	1.26283	1.26333	1.27941	1.65728	1.2601	2.17727	1.39074	1.25951	1.35828	1.89044	1.6739	0.281303	0.0781691
		L-Tryptophan	4712.28	5326.04	4775.95	4553.73	4993.6	4358.16	5488.2	5011.51	5662.8	5424.85	8104.92	5187.75	0.280357	0.0266557
		Indole-3-carboxylic acid	0.45334	0.5511	0.53886	0.77548	1.00141	0.44809	0.57094	0.73398	0.62592	0.69671	0.99629	0.75675	0.217219	0.23617
		Tryptophol	0.19583	0.27552	0.17393	0.21322	0.06731	0.21226	0.47076	0.10276	0.21353	0.12228	0.20452	0.16619	0.1696	1
		Nicotinamide (Vitamin B3)	895.307	1007.11	906.071	933.392	892.366	866.373	1022.12	949.902	894.434	1031.16	1252.5	947.994	0.14877	0.050786
		5-hydroxytryptophan	5.63193	3.8375	5.05246	3.76614	5.4342	5.42686	2.33378	5.46163	5.50002	3.88553	9.49316	4.74079	0.107999	0.624958
		5-Hydroxyanthranilic Acid	1.66997	1.67823	1.47165	1.90564	1.6827	1.20324	1.22226	1.17494	1.12995	1.82975	2.52919	1.98027	0.0377668	0.687326
		2-Aminophenol	0.74915	0.73816	1.18052	0.68184	0.92442	0.60214	0.53925	0.60133	0.92498	0.60335	1.3962	0.6656	-0.0437095	0.630954
		Indole	40.4712	54.7139	66.3116	16.9354	24.0065	9.67204	63.5661	20.6333	24.0655	53.2888	18.1656	19.6054	-0.0896972	0.87278
		Nicotinic Acid	5.28379	5.95575	4.11794	5.78102	5.52508	5.74906	3.90758	3.33518	3.50806	3.35428	5.23795	4.09502	-0.467703	0.0113027
		3-Indolepropionic acid	1.86009	2.21991	1.221	0.93234	2.15537	0.93671	1.88008	1.05663	0.67754	0.43172	0.56682	0.31215	-0.921063	0.109315
		Indole-3-acetic acid	80.406	40.9721	81.2288	73.5474	74.0181	49.1142	24.9056	23.947	21.1414	35.2456	37.2854	27.8739	-1.22851	0.000561498
		3-Indoleacrylicacid	0	0.04061	0	0.02445	0.04931	0	0.04714	0	0	0	0	0	-1.27869	0.391219
		Indole-3-acetamide	0.10583	0.15273	0.08597	0.14576	0.34451	0.1351	0.05022	0.05312	0.07452	0.05511	0.06365	0.07439	-1.38638	0.00394775
		3-hydroxy-kynurenamine	53.269	62.2588	57.2699	57.2574	66.2148	51.2688	20.1259	18.0987	21.4875	23.5482	25.1585	21.8952	-1.41518	4.62622e-08

## Sheet: Figure1e
	Figure1e	(ng/ml）	Sham	MCAO
		n1	53.269	20.1259
		n2	62.2588	18.0987
		n3	57.2699	21.4875
		n4	57.2574	23.5482
		n5	66.2148	25.1585
		n6	51.2688	21.8952
		Average	57.9231	21.719
		SD	5.55627	2.48617

## Sheet: Figure1f
	Figure1f	MCAO+Vehicle	0h	1h	3h	6h	12h	24h	MCAO+3-HKA	0h	1h	3h	6h	12h	24h
		n1	62.826	48.2344	46.968	37.6059	20.4626	19.508	n1	64.3917	174.183	310.557	136.838	66.908	21.8025
		n2	68.7863	43.1595	44.5733	33.088	26.9628	24.5728	n2	55.7509	155.11	261.81	129.072	61.4553	31.62
		n3	55.6569	54.978	48.6574	35.0579	22.3058	22.2932	n3	57.4801	158.449	326.536	141.709	48.9987	26.8245
		n4	65.3194	47.2783	45.5826	30.5958	28.5916	25.7914	n4	67.1821	143.903	268.191	119.054	52.4191	19.9228
		n5	75.2677	53.196	38.6873	38.8848	29.4861	17.9376	n5	51.4326	146.478	243.043	135.98	60.7144	27.8643
		n6	61.1118	50.1468	56.1972	28.2218	19.3311	23.5222	n6	61.4093	139.86	295.44	156.361	56.3121	23.5794
		Average	64.828	49.4988	46.7776	33.909	24.5233	22.2709	Average	59.6078	152.997	284.263	136.502	57.8013	25.2689
		SD	6.73535	4.26206	5.72781	4.09247	4.37029	3.02223	SD	5.82647	12.4966	31.8272	12.5022	6.53362	4.31148

## Sheet: Figure1g
	Figure1g	N	Sham	Sham+3-HKA	MCAO+Vechile	MCAO+3-HKA
		n1	57.9129	101.091	46.968	310.557
		n2	52.9592	126.581	44.5733	261.81
		n3	67.1631	111.251	48.6574	326.536
		n4	67.1486	114.573	45.5826	268.191
		n5	63.9796	106.989	38.6873	243.043
		n6	60.1222	89.4474	56.1972	295.44
		Average	61.5476	108.322	46.7776	284.263
		SD	5.61824	12.5807	5.72781	31.8272

## Sheet: Figure2a
	Figure2a	Sham	Baseline	1d	3d	7d	14d	21d	28d	MCAO	Baseline	1d	3d	7d	14d	21d	28d	MCAO+Vehicle	Baseline	1d	3d	7d	14d	21d	28d	MCAO+3-HKA	Baseline	1d	3d	7d	14d	21d	28d
		n1	108.333	131.333	120.333	95	153.667	99	104	n1	87	45.3333	54	60.6667	76	75.3333	74.6667	n1	121.333	38.3333	52	68.6667	73.6667	83	94.3333	n1	171	62.6667	67	81.6667	122	98.6667	125.333
		n2	87.6667	100.333	84.6667	89	103	112.667	82.6667	n2	100.333	49.3333	63.6667	61.3333	79.6667	83.3333	80	n2	94.3333	38	46.3333	49	78.6667	87	88	n2	116.333	34.3333	60.3333	76.3333	81	98.6667	98.6667
		n3	150.333	164.667	117	119.667	108	119	131.667	n3	99.6667	64.6667	65.6667	58	44.6667	75.3333	78.6667	n3	121.667	59.3333	48.6667	66	75	52.6667	54	n3	85.3333	60.6667	65.6667	66.6667	101.667	73.6667	78.6667
		n4	93.3333	93	90.3333	80.6667	86	89	120	n4	77.6667	40	36.6667	88.6667	75.3333	83	93.6667	n4	87.6667	32	51.3333	76.3333	75	93.3333	89.6667	n4	102.667	54	50.6667	82.5	74.3333	81.3333	82.6667
		n5	85	113	122.333	116	87	122.333	82.6667	n5	123	57.6667	50	60	86.3333	57.3333	79	n5	108.333	38.6667	43.3333	75.3333	66	65.6667	82	n5	99.6667	44	71	91.3333	80.3333	96	92.6667
		n6	116	91	108	110.333	114.333	130.333	132.333	n6	90.6667	20.6667	40.6667	47.3333	78.6667	45	63	n6	80.3333	40.3333	62	63	57.6667	80.6667	91	n6	144.667	41.3333	60.3333	102	90.6667	105.667	111
		n7	98.3333	72	85.3333	95	105.667	117.333	127.667	n7	135.667	65	49.6667	76.6667	79.6667	91.3333	91.6667	n7	115.333	60.3333	49	74	74.6667	88	62.6667	n7	92.6667	53.6667	57.3333	65	124	125	113
		n8	140	141.667	123.333	132.667	115.667	109.333	144.667	n8	114	44	47.3333	56.6667	55.3333	80.6667	70.6667	n8	109	67.3333	70	63.3333	69.3333	69.6667	61.6667	n8	135.667	50.6667	39.3333	83	71.3333	81	81.3333
		n9	162.667	133.667	124.667	167	117.333	111.667	140	n9	155.667	41.3333	41.6667	63.3333	88.6667	88	86	n9	113	63.6667	58.6667	37.3333	71.3333	90.6667	73	n9	124	47.6667	84.3333	78.6667	128.333	98	91.6667
		n10	113	88	106.5	168.667	124	114.333	127.667	n10	118.667	53.6667	73.6667	68.6667	67.3333	89.3333	78.3333	n10	93.3333	41.3333	49	62.3333	73.6667	72	75.6667	n10	112.667	53.6667	59	70	86	93	126.333
										n11	127.667	64.6667	51	68.6667	81	94.3333	80.3333	n11	157	69.3333	38.3333	76.3333	73.6667	74.3333	92	n11	73.6667	69.3333	63	89.6667	68.6667	96	82.6667
		Average	115.467	112.867	108.25	117.4	111.467	112.5	119.333	Average	111.818	49.6667	52.1818	64.5455	73.8788	78.4545	79.6364	Average	109.212	49.8788	51.697	64.697	71.697	77.9091	78.5455	Average	114.394	52	61.6364	80.6212	93.4848	95.1818	98.5455
		SD	27.0538	29.0683	16.0672	30.8004	19.3296	11.6854	22.2444	SD	23.2992	13.4907	11.3953	11.0063	13.2709	15.0387	8.7616	SD	21.0001	13.9851	8.89376	12.2206	5.70858	12.3343	14.103	SD	28.2877	10.0466	11.3856	11.1251	22.1175	13.7593	17.6957

## Sheet: Figure2b
	Figure2b	Sham	Baseline	1d	3d	7d	14d	21d	28d	MCAO	Baseline	1d	3d	7d	14d	21d	28d	MCAO+Vehicle	Baseline	1d	3d	7d	14d	21d	28d	MCAO+3-HKA	Baseline	1d	3d	7d	14d	21d	28d
		n1	0.666667	1	2.33333	1.33333	1.66667	3.33333	2.66667	n1	1	50.6667	44	29	20.3333	12.3333	9.33333	n1	1.66667	38.3333	14.6667	29	10.3333	10.3333	10.3333	n1	1	56	27	16.6667	11	8.66667	8.33333
		n2	0.666667	1	2.33333	3.33333	2	3.33333	2.33333	n2	1	47.6667	51.3333	51.3333	12	11.6667	8.33333	n2	2	38	39	32	17	10.3333	11.3333	n2	2.66667	34.3333	20	20.6667	12	8.33333	9.66667
		n3	1	1	3	3.66667	2.33333	2	2.66667	n3	1.33333	53.6667	39.3333	23	27.3333	11.6667	9.33333	n3	2	59.3333	36	26	17	15	7.33333	n3	1.66667	38.3333	54.6667	21.6667	14.3333	9	8.66667
		n4	2.33333	1	2.66667	3	1.66667	2.33333	1.66667	n4	1.33333	40	35.3333	26	29	12	16.3333	n4	1.33333	32	38.6667	30	20.3333	10.3333	12.6667	n4	1.66667	38	45.3333	18.3333	18.6667	10.3333	9.33333
		n5	3	2.33333	2	2	2.33333	1.66667	1.66667	n5	2	57.6667	50	24	22	10	14	n5	1.33333	38.6667	48	29.6667	23.3333	14.3333	5.33333	n5	1.66667	51.6667	23	13.6667	13.3333	3.66667	3.66667
		n6	2.33333	3	1.33333	2	1.33333	1.66667	1.66667	n6	1.66667	20.6667	40.6667	28.6667	15	9	8.66667	n6	1.66667	40.3333	57.6667	31.6667	22.3333	10	17.6667	n6	1.66667	40.6667	37.6667	22.6667	17	9	5.66667
		n7	2.33333	2	2.33333	1.66667	1.66667	2	1	n7	1.33333	45	52	24	17	12	8.33333	n7	1.66667	50.3333	45	15.3333	18	19.6667	12	n7	1.66667	43.6667	26.6667	18.3333	8	8.66667	6.33333
		n8	2.33333	2.33333	2	1.66667	2	2	2	n8	2	51.6667	22	29.6667	15.6667	14.3333	7.66667	n8	1.66667	54.3333	60	37	23.3333	17.6667	12.6667	n8	1.33333	50.6667	55.3333	32	10.3333	10	5
		n9	2	2.33333	2	2	2.33333	2.33333	1.66667	n9	2	40.6667	40	40.3333	19.3333	13.6667	10.6667	n9	1.33333	63.6667	46.3333	36	15	12	11.3333	n9	2	20.6667	48.6667	35.3333	10.6667	9.66667	8.33333
		n10	2.33333	2.66667	3	1	1.66667	1.33333	1	n10	2	43.6667	44.3333	31.3333	22.6667	13.6667	15.3333	n10	2.33333	50.3333	46.6667	31.6667	18.6667	12	12.6667	n10	2.66667	43.6667	34.6667	25.6667	9.33333	7.66667	5.33333
										n11	2	47	63.3333	26.3333	12.3333	18.3333	9.66667	n11	1.33333	41.3333	47.3333	40.6667	15.6667	10	9.33333	n11	3.66667	37.3333	26	11.6667	11.6667	10.6667	9.66667
		Average	1.9	1.86667	2.3	2.16667	1.9	2.2	1.83333	Average	1.60606	45.303	43.8485	30.3333	19.3333	12.6061	10.697	Average	1.66667	46.0606	43.5758	30.8182	18.2727	12.8788	11.1515	Average	1.9697	41.3636	36.2727	21.5152	12.3939	8.69697	7.27273
		SD	0.817252	0.788811	0.507961	0.87841	0.353117	0.67036	0.593171	SD	0.416818	9.79734	10.6556	8.46037	5.63126	2.45772	3.0567	SD	0.333333	10.1158	12.0804	6.58173	3.94917	3.3641	3.20196	SD	0.752101	9.65684	12.9098	7.22859	3.22083	1.89417	2.12821

## Sheet: Figure2c
	Figure2c	Sham	Baseline	1d	3d	7d	14d	21d	28d	MCAO	Baseline	1d	3d	7d	14d	21d	28d	MCAO+Vehicle	Baseline	1d	3d	7d	14d	21d	28d	MCAO+3-HKA	Baseline	1d	3d	7d	14d	21d	28d
		n1	3	3.66667	3.66667	4.66667	3.33333	5.66667	5	n1	4	101.667	95	61	52.3333	49	39	n1	5	85.6667	63	65.3333	53	31.3333	33	n1	3.33333	98.3333	58.6667	66.3333	28	27	22
		n2	3.33333	3.66667	4	6.66667	3.66667	5.66667	5	n2	4	90.6667	96.3333	78.3333	36.6667	43.6667	35	n2	4.66667	107	68	59	34.6667	35.3333	33.3333	n2	5.66667	95.3333	44.6667	44.3333	34.6667	31.6667	20.3333
		n3	4.33333	3.33333	5	5	3.66667	5	5.33333	n3	3.66667	103.667	84.3333	68.6667	57	36.6667	31	n3	5	79.6667	92	70.6667	45.3333	42.3333	29	n3	3.33333	101.333	65.6667	48.3333	35	26	22.6667
		n4	4.33333	3.33333	5	3	3.33333	5.33333	4.33333	n4	3.33333	91.3333	83.6667	56.3333	59	37.6667	30.3333	n4	4.33333	86.3333	86	84.3333	46.6667	35.6667	35.6667	n4	3.33333	87.6667	70	51.3333	42.6667	25	25.6667
		n5	4.33333	4	4	3.66667	4.33333	5	5	n5	3.66667	104.667	90.3333	54.6667	51.3333	30.6667	25.3333	n5	4	88	94.6667	60	50.3333	41.6667	40	n5	3.66667	105.333	62.6667	35	40.6667	18.3333	15
		n6	4.33333	4.66667	4.33333	4	3.33333	5.33333	4	n6	3.33333	76	79.6667	45.3333	35	36.3333	39	n6	4.33333	98	87.6667	68.3333	54	34	26.6667	n6	4	68.3333	82.6667	49	39.3333	21.3333	23
		n7	4.33333	3.66667	3.66667	4	4	4.66667	4	n7	3.66667	92	93.6667	55.6667	39.3333	25.3333	26	n7	3.66667	102	86.3333	45	63.6667	42.6667	31.3333	n7	4	92.6667	59.6667	46	30.3333	27	22.6667
		n8	4	3.66667	3.66667	4.33333	4.66667	4	4	n8	3.66667	105.333	63	72.3333	44.3333	47.3333	35	n8	3.66667	111.333	101.667	67	54	38.3333	26.6667	n8	3.33333	108.333	98	65	36.6667	33.3333	23
		n9	4	4	4	3.66667	4.66667	4	3.66667	n9	4	68.3333	88.3333	72.6667	49.6667	33	33.6667	n9	3.66667	98	87.3333	77.6667	41	35.6667	28.6667	n9	3.66667	101.667	76.3333	64.6667	31	30	33.3333
		n10	4.33333	4.33333	4.66667	2	4.33333	3.33333	3	n10	4.33333	92.6667	92.3333	66.6667	50.6667	49	31.6667	n10	4.33333	89	89.6667	65.3333	46.3333	37.3333	42.6667	n10	4.66667	102	69	68.3333	33.3333	18.6667	28.6667
										n11	5	106.333	94	45.3333	43.6667	35.3333	34	n11	4	47.6667	82.6667	69	42.6667	42.6667	28	n11	5.66667	94.6667	72.6667	36.6667	34.3333	39	36.3333
		Average	4.03333	3.83333	4.2	4.1	3.93333	4.8	4.33333	Average	3.87879	93.8788	87.3333	61.5455	47.1818	38.5455	32.7273	Average	4.24242	90.2424	85.3636	66.5152	48.3333	37.9091	32.2727	Average	4.06061	95.9697	69.0909	52.2727	35.0909	27.0303	24.7879
		SD	0.483046	0.423099	0.525874	1.23778	0.539776	0.788811	0.737028	SD	0.47779	12.4626	9.65747	11.1078	7.99495	7.80352	4.48657	SD	0.496452	17.1802	11.11	10.1657	7.83298	3.93303	5.35375	SD	0.892166	10.9061	13.9037	12.0109	4.49961	6.29719	6.00791

## Sheet: Figure2d
	Figure2d	MCAO+Vehicle	Baseline	1d	3d	7d	14d	MCAO+3-HKA	Baseline	1d	3d	7d	14d
		n1	162.545	138.033	142.625	147.123	148.997	n1	168.051	141.41	143.833	148.537	149.309
		n2	164.82	137.446	145.478	148.399	157.277	n2	163.445	142.637	145.406	150.504	157.371
		n3	165.948	136.38	139.043	147.39	152.969	n3	161.71	141.666	146.903	156.036	158.829
		n4	166.604	143.306	140	146.239	151.72	n4	163.529	140.561	142.933	147.01	157.469
		n5	162.805	141.541	141.296	147.352	154.187	n5	167.669	141.63	141.333	155.836	156.837
		n6	162.032	141.774	136.712	141.324	156.133	n6	167.129	135.836	141.595	151.982	164.803
		n7	169.818	138.255	137	145.132	148.52	n7	164.184	139.496	140.917	153.882	159.509
		n8	165.367	134.671	141.127	145.09	155.675	n8	163.412	139.456	136.571	151.33	157.08
		n9	166.398	137.069	139.745	149.052	152.47	n9	173.15	143.264	145.255	149.45	164.074
		n10	166.363	138.741	142.283	146.93	151.352	n10	166.497	141.224	146.167	152.382	159.256
		Average	165.27	138.722	140.531	146.403	152.93	Average	165.878	140.718	143.091	151.695	158.454
		SD	2.34741	2.69206	2.64648	2.18165	2.93149	SD	3.34207	2.09693	3.11216	2.97844	4.26974

[truncated: 56 more sheets: Figure2e, Figure2f, Figure2g, Figure2h, Figure2i, Figure2k, Figure2m, Figure2n, Figure3b, Figure3c, Figure3d, Figure3f, Figure3h, Figure3i, Figure3j, Figure3k, Figure 4b, Figure 4d, Figure 4e, Figure 4f …]
